# Supplementary material for: The Persian plateau served as hub for Homo sapiens after the main out of Africa dispersal
Source: Nat Commun. 2024 Mar 25;15:1882. doi: 10.1038/s41467-024-46161-7 (PMC10963722; doi:10.1038/s41467-024-46161-7)
Supplement: Supplementary file 4 — Supplementary Data 1-15 [file 41467_2024_46161_MOESM4_ESM.xlsx]

## Sheet: Supplementary Data 1
Supplementary Data 1: individuals used in this study
Group ID	Version ID	Master ID	Date_mean_in_BP	Full_Date	Locality	Country	Lat.	Long.	SNPs	Year_data_first_published	Publication	PopID in this study	notes
ARM_Aknashen_N	I3931	I3931	7858	5985-5836 calBCE (7015+-25 BP, PSUAMS-3058)	Aknashen	Armenia	40.1009	44.2905	253746	2022	LazaridisScience2022	Aknashen_N
ARM_Berkaber_KuraAraxes_EBA	I14339	I14339	4409	2566-2347 calBCE (3950+-20 BP, PSUAMS-7732)	Berkaber, Dzhoghaz Cemetery Meydanner	Armenia	41.03	45.08	471635	2022	LazaridisScience2022	Berkaber_EBA
ARM_Berkaber_KuraAraxes_EBA	I14341	I14341	4400	2600-2300 BCE	Berkaber, Dzhoghaz Cemetery Meydanner	Armenia	41.03	45.08	425480	2022	LazaridisScience2022	Berkaber_EBA
ARM_Berkaber_KuraAraxes_EBA	I14343	I14343	4325	2500-2250 BCE	Berkaber, Dzhoghaz Cemetery Meydanner	Armenia	41.03	45.08	354098	2022	LazaridisScience2022	Berkaber_EBA
ARM_Berkaber_KuraAraxes_EBA	I15132	I15132	4479	2618-2468 calBCE (4020+-25 BP, PSUAMS-6796)	Berkaber, Dzhoghaz Cemetery Meydanner	Armenia	41.03	45.08	776552	2022	LazaridisScience2022	Berkaber_EBA
ARM_Berkaber_KuraAraxes_EBA	I16920	I16920	4400	2600-2300 BCE	Berkaber, Dzhoghaz Cemetery Meydanner	Armenia	41.03	45.08	380130	2022	LazaridisScience2022	Berkaber_EBA
ARM_Black_Fortress_LBA	I18162	I18162	3125	1250-1100 BCE	Black Fortress	Armenia	40.8333	43.9167	647802	2022	LazaridisScience2022	Black_Fortress_LBA
ARM_Black_Fortress_LBA	I18163	I18163	3125	1250-1100 BCE	Black Fortress	Armenia	40.8333	43.9167	645079	2022	LazaridisScience2022	Black_Fortress_LBA
ARM_Black_Fortress_LBA	I18164	I18164	3125	1250-1100 BCE	Black Fortress	Armenia	40.8333	43.9167	628033	2022	LazaridisScience2022	Black_Fortress_LBA
ARM_Black_Fortress_LBA	I18165	I18165	3125	1250-1100 BCE	Black Fortress	Armenia	40.8333	43.9167	635379	2022	LazaridisScience2022	Black_Fortress_LBA
ARM_Black_Fortress_LBA	I18247	I18247	3125	1250-1100 BCE	Black Fortress	Armenia	40.8333	43.9167	772379	2022	LazaridisScience2022	Black_Fortress_LBA
ARM_Black_Fortress_LBA	I18248	I18248	3125	1250-1100 BCE	Black Fortress	Armenia	40.8333	43.9167	787032	2022	LazaridisScience2022	Black_Fortress_LBA
ARM_Karashamb_LBA	I19331	I19331	3125	1250-1100 BCE	Karashamb Cemetery	Armenia	40.4167	45.2	893339	2022	LazaridisScience2022	Karashamb_LBA
ARM_Karashamb_LBA	I19332	I19332	3125	1250-1100 BCE	Karashamb Cemetery	Armenia	40.4167	45.2	883048	2022	LazaridisScience2022	Karashamb_LBA
ARM_Karashamb_LBA	I19333	I19333	3125	1250-1100 BCE	Karashamb Cemetery	Armenia	40.4167	45.2	873938	2022	LazaridisScience2022	Karashamb_LBA
ARM_Karashamb_LBA	I19334	I19334	3125	1250-1100 BCE	Karashamb Cemetery	Armenia	40.4167	45.2	895318	2022	LazaridisScience2022	Karashamb_LBA
ARM_Karashamb_LBA	I19335	I19335	3285	1420-1250 BCE	Karashamb Cemetery	Armenia	40.4167	45.2	829554	2022	LazaridisScience2022	Karashamb_LBA
ARM_Karashamb_LBA	I19336	I19336	3285	1420-1250 BCE	Karashamb Cemetery	Armenia	40.4167	45.2	892153	2022	LazaridisScience2022	Karashamb_LBA
ARM_Karashamb_LBA	I19338	I19338	3066	1212-1018 calBCE (2920+-25 BP, PSUAMS-9007)	Karashamb Cemetery	Armenia	40.4167	45.2	888316	2022	LazaridisScience2022	Karashamb_LBA
ARM_Karashamb_LBA	I19339	I19339	3125	1250-1100 BCE	Karashamb Cemetery	Armenia	40.4167	45.2	898860	2022	LazaridisScience2022	Karashamb_LBA
ARM_Karashamb_LBA	I19341	I19341	3285	1420-1250 BCE	Karashamb Cemetery	Armenia	40.4167	45.2	868633	2022	LazaridisScience2022	Karashamb_LBA
ARM_Karashamb_LBA	I19342	I19342	3125	1250-1100 BCE	Karashamb Cemetery	Armenia	40.4167	45.2	892915	2022	LazaridisScience2022	Karashamb_LBA
ARM_Karashamb_LBA	I19344	I19344	3285	1420-1250 BCE	Karashamb Cemetery	Armenia	40.4167	45.2	898130	2022	LazaridisScience2022	Karashamb_LBA
ARM_Karashamb_LBA	I19345	I19345	3125	1250-1100 BCE	Karashamb Cemetery	Armenia	40.4167	45.2	864214	2022	LazaridisScience2022	Karashamb_LBA
ARM_Karashamb_LBA	I19346	I19346	3125	1250-1100 BCE	Karashamb Cemetery	Armenia	40.4167	45.2	886414	2022	LazaridisScience2022	Karashamb_LBA
ARM_Karashamb_LBA	I19347	I19347	3125	1250-1100 BCE	Karashamb Cemetery	Armenia	40.4167	45.2	894350	2022	LazaridisScience2022	Karashamb_LBA
ARM_Karashamb_LBA	I19348	I19348	3285	1420-1250 BCE	Karashamb Cemetery	Armenia	40.4167	45.2	885652	2022	LazaridisScience2022	Karashamb_LBA
ARM_Karashamb_LBA	I19350	I19350	3125	1250-1100 BCE	Karashamb Cemetery	Armenia	40.4167	45.2	885897	2022	LazaridisScience2022	Karashamb_LBA
ARM_Karashamb_LBA	I19351	I19351	3285	1420-1250 BCE	Karashamb Cemetery	Armenia	40.4167	45.2	888344	2022	LazaridisScience2022	Karashamb_LBA
ARM_Karashamb_LBA	I19352	I19352	3285	1420-1250 BCE	Karashamb Cemetery	Armenia	40.4167	45.2	870519	2022	LazaridisScience2022	Karashamb_LBA
ARM_Karashamb_LBA	I19354	I19354	3052	1203-1014 calBCE (2910+-25 BP, PSUAMS-9009)	Karashamb Cemetery	Armenia	40.4167	45.2	912497	2022	LazaridisScience2022	Karashamb_LBA
ARM_Lchashen_LBA	I18166	I18166	3285	1420-1250 BCE	Lchashen cemetery	Armenia	40.5166	44.9333	621335	2022	LazaridisScience2022	Lchashen_LBA
ARM_Lchashen_LBA	I18167	I18167	3285	1420-1250 BCE	Lchashen cemetery	Armenia	40.5166	44.9333	643682	2022	LazaridisScience2022	Lchashen_LBA
ARM_Lchashen_LBA	I18168	I18168	3285	1420-1250 BCE	Lchashen cemetery	Armenia	40.5166	44.9333	656639	2022	LazaridisScience2022	Lchashen_LBA
ARM_Lchashen_LBA	I18267	I18267	3285	1420-1250 BCE	Lchashen cemetery	Armenia	40.5166	44.9333	749392	2022	LazaridisScience2022	Lchashen_LBA
ARM_Lchashen_LBA	I18269	I18269	3285	1420-1250 BCE	Lchashen cemetery	Armenia	40.5166	44.9333	720902	2022	LazaridisScience2022	Lchashen_LBA
ARM_Lchashen_LBA	I18270	I18270	3285	1420-1250 BCE	Lchashen cemetery	Armenia	40.5166	44.9333	758411	2022	LazaridisScience2022	Lchashen_LBA
ARM_Lchashen_LBA	I18271	I18271	3285	1420-1250 BCE	Lchashen cemetery	Armenia	40.5166	44.9333	783853	2022	LazaridisScience2022	Lchashen_LBA
ARM_Lchashen_LBA	I18272	I18272	3285	1420-1250 BCE	Lchashen cemetery	Armenia	40.5166	44.9333	767148	2022	LazaridisScience2022	Lchashen_LBA
ARM_Lchashen_LBA	I18273	I18273	3285	1420-1250 BCE	Lchashen cemetery	Armenia	40.5166	44.9333	737812	2022	LazaridisScience2022	Lchashen_LBA
ARM_Lchashen_LBA	I18274	I18274	3150	1250-1150 BCE	Lchashen cemetery	Armenia	40.5166	44.9333	769209	2022	LazaridisScience2022	Lchashen_LBA
ARM_Lchashen_LBA	I18275	I18275	3285	1420-1250 BCE	Lchashen cemetery	Armenia	40.5166	44.9333	731724	2022	LazaridisScience2022	Lchashen_LBA
ARM_Lchashen_LBA	I18276	I18276	3285	1420-1250 BCE	Lchashen cemetery	Armenia	40.5166	44.9333	782271	2022	LazaridisScience2022	Lchashen_LBA
ARM_Lchashen_LBA	I18277	I18277	3285	1420-1250 BCE	Lchashen cemetery	Armenia	40.5166	44.9333	782625	2022	LazaridisScience2022	Lchashen_LBA
ARM_Lchashen_LBA	I18278	I18278	3285	1420-1250 BCE	Lchashen cemetery	Armenia	40.5166	44.9333	760371	2022	LazaridisScience2022	Lchashen_LBA
ARM_Lchashen_LBA	I18279	I18279	3285	1420-1250 BCE	Lchashen cemetery	Armenia	40.5166	44.9333	787421	2022	LazaridisScience2022	Lchashen_LBA
ARM_Lchashen_LBA	I18280	I18280	3285	1420-1250 BCE	Lchashen cemetery	Armenia	40.5166	44.9333	782066	2022	LazaridisScience2022	Lchashen_LBA
ARM_Nerkin_Getashen_LBA	I15729	I15729	3150	1250-1150 BCE	Nerkin Getashen	Armenia	40.9167	44.5	811339	2022	LazaridisScience2022	Nerkin_Getashen_LBA
ARM_Nerkin_Getashen_LBA	I15732	I15732	3318	1439-1293 calBCE (3110+-25 BP, PSUAMS-7162)	Nerkin Getashen	Armenia	40.9167	44.5	797186	2022	LazaridisScience2022	Nerkin_Getashen_LBA
ARM_Nerkin_Getashen_LBA	I15733	I15733	3320	1434-1300 calBCE (3110+-20 BP, UCIAMS-226541, PSUG-5449)	Nerkin Getashen	Armenia	40.9167	44.5	800134	2022	LazaridisScience2022	Nerkin_Getashen_LBA
ARM_Nerkin_Getashen_LBA	I15734	I15734	3325	1438-1302 calBCE (3115+-20 BP, PSUAMS-7201)	Nerkin Getashen	Armenia	40.9167	44.5	811209	2022	LazaridisScience2022	Nerkin_Getashen_LBA
ARM_Nerkin_Getashen_LBA	I15748	I15748	3285	1420-1250 BCE	Nerkin Getashen	Armenia	40.9167	44.5	801643	2022	LazaridisScience2022	Nerkin_Getashen_LBA
ARM_Nerkin_Getashen_LBA	I15749	I15749	3150	1250-1150 BCE	Nerkin Getashen	Armenia	40.9167	44.5	825929	2022	LazaridisScience2022	Nerkin_Getashen_LBA
ARM_Nerkin_Getashen_LBA	I15750	I15750	3285	1420-1250 BCE	Nerkin Getashen	Armenia	40.9167	44.5	775508	2022	LazaridisScience2022	Nerkin_Getashen_LBA
ARM_Noratus_LBA	I18472	I18472	3285	1420-1250 BCE	Noratus	Armenia	40.4167	45.2	701373	2022	LazaridisScience2022	Noratus_LBA
ARM_Noratus_LBA	I18486	I18486	3285	1420-1250 BCE	Noratus	Armenia	40.4167	45.2	827338	2022	LazaridisScience2022	Noratus_LBA
ARM_Noratus_LBA	I18487	I18487	3390	1500-1380 BCE	Noratus	Armenia	40.4167	45.2	807381	2022	LazaridisScience2022	Noratus_LBA
ARM_Noratus_LBA	I19323	I19323	3390	1500-1380 BCE	Noratus	Armenia	40.4167	45.2	906145	2022	LazaridisScience2022	Noratus_LBA
ARM_Noratus_LBA	I19325	I19325	3285	1420-1250 BCE	Noratus	Armenia	40.4167	45.2	848139	2022	LazaridisScience2022	Noratus_LBA
ARM_Noratus_LBA	I19326	I19326	3150	1250-1150 BCE	Noratus	Armenia	40.4167	45.2	912784	2022	LazaridisScience2022	Noratus_LBA
ARM_Noratus_LBA	I19329	I19329	3217	1385-1131 calBCE (3015+-25 BP, PSUAMS-9006)	Noratus	Armenia	40.4167	45.2	907974	2022	LazaridisScience2022	Noratus_LBA
Armenia_C	I1407	I1407	5875	4350-3500 BCE	Areni 1	Armenia	39.73	45.2	776205	2016	LazaridisNature2016	Areni_C
Armenia_C	I1631	I1631	6099	4311-4049 calBCE (5323+-30 BP, OxA-19332)	Areni 1	Armenia	39.73	45.2	815824	2016	LazaridisNature2016	Areni_C
Armenia_C	I1632	I1632	6076	4236-3994 calBCE (5285+-29 BP, OxA-18599)	Areni 1	Armenia	39.73	45.2	796456	2016	LazaridisNature2016	Areni_C
Armenia_C	I1634	I1634	6156	4330-4056 calBCE (5366+-31 BP, OxA-19331)	Areni 1	Armenia	39.73	45.2	736891	2016	LazaridisNature2016	Areni_C
Austria_Krems1_1	I2483	I2483	30850	29200-28600 BCE	Krems-Wachtberg	Austria	48.41	15.59	708314	..	TeschlerNicolaCommunicationsBiology2020	Krems
Belgium_UP_GoyetQ116_1_published_all	GoyetQ116-1_published	GoyetQ116-1	35208	33678-32771 calBCE (30880+-170 BP, GrA-46175)	Troisieme caverne of Goyet cave	Belgium	50.26	4.28	765579	2016	FuNature2016	GoyetQ116-1
China_AmurRiver_LPaleolithic	NE34	NE34	14521	12896-12285 calBCE (12395+-35 BP, BA-152178)	Amur River Basin	China	45.98	125.58	568204	2021	MaoFuCell2021	AR14K
China_AmurRiver_LPaleolithic	NE5	NE5	14174	12371-12101 calBCE (12240+-40 BP, BA-090397)	Amur River Basin	China	45.95	125.83	527830	2021	MaoFuCell2021	AR14K
China_AmurRiver_LPaleolithic	NE56	NE56	19427	17605-17301 calBCE (16090+-45 BP, BA-152200)	Amur River Basin	China	46	126.15	760039	2021	MaoFuCell2021	AR19K
China_AmurRiver_Mesolithic	NE3	NE3	10628	8782-8560 calBCE (9400+-40 BP, BA-090395)	Amur River Basin	China	45.85	126	587800	2021	MaoFuCell2021	AR10K
China_AmurRiver_Mesolithic	NE4	NE4	10557	8740-8475 calBCE (9345+-40 BP, BA-090396)	Amur River Basin	China	45.93	125.85	578603	2021	MaoFuCell2021	AR10K
China_AmurRiver_Paleolithic	NE20	NE20	33592	32159-31169 calBCE (29060+-170 BP, BA-10197)	Amur River Basin	China	45.4	127.03	989258	2021	MaoFuCell2021	AR33K
China_Tianyuan	Tianyuan	Tianyuan	39565	38896-36130 calBCE (34430+-510 BP, BA-03222)	Tianyuan	China	39.6578	115.871	885079	2013	YangCurrentBiology2017	Tianyuan
Vindija_Neanderthal.DG	Vindija_snpAD.DG	Vindija	50000	>43500 BCE (45300+-2300 BP, OxA-32278)	Vindija Cave	Croatia	46.2992	16.0706	1061414	2010	Pruefer2017	Vindija_Neanderthal
Czech_Vestonice16	Vestonice16	Vestonice16	29800	28500-27200 BCE	Dolni Vestonice	Czech Republic	48.53	16.39	732091	2016	FuNature2016	Vestonice16
Ethiopia_4500BP_published.SG	mota.SG	I5950	4470	2576-2465 calBCE (3997+-29 BP, OxA-29631)	Gamo Highlands, Mota Cave	Ethiopia	6.79749	38.2079	1149598	2015	LlorenteScience2015	Mota
Georgia_Kotias.SG	KK1.SG	KK1	9678	7940-7599 calBCE (8723+-35 BP) [R_combine: (8665+-65 BP, RTT-5246); (8745+-40 BP, OxA-28256)]	Kotias Klde	Georgia	42.28	43.28	1149097	2015	JonesNatureCommunications2015	CHG
Georgia_Satsurblia.SG	SATP.SG	SATP	13282	11461-11225 calBCE (11415+-50 BP, OxA-34632)	Satsurblia	Georgia	42.38	42.59	801311	2015	JonesNatureCommunications2015	CHG
Iran_BA1_ShahrISokhta	I11462	I11462	4844	2911-2881 calBCE (4270+-20 BP, PSUAMS-4778)	Seistan, Shahr-i Sokhta	Iran	30.6499	61.4003	643653	2019	NarasimhanPattersonScience2019	ShahrISokhta_BA
Iran_BA1_ShahrISokhta	I11474	I11474	4600	2700-2600 BCE	Seistan, Shahr-i Sokhta	Iran	30.6499	61.4003	507141	2019	NarasimhanPattersonScience2019	ShahrISokhta_BA
Iran_BA1_ShahrISokhta	I11476	I11476	4600	3200-2100 BCE	Seistan, Shahr-i Sokhta	Iran	30.6499	61.4003	657637	2019	NarasimhanPattersonScience2019	ShahrISokhta_BA
Iran_BA1_ShahrISokhta	I11478	I11478	4500	3200-1900 BCE	Seistan, Shahr-i Sokhta	Iran	30.6499	61.4003	653415	2019	NarasimhanPattersonScience2019	ShahrISokhta_BA
Iran_BA1_ShahrISokhta	I8725	I8725	4862	3010-2881 calBCE (4300+-25 BP, PSUAMS-3989)	Seistan, Shahr-i Sokhta	Iran	30.6499	61.4003	634425	2019	NarasimhanPattersonScience2019	ShahrISokhta_BA
IRN_Shahr_I_Sokhta_BA	I11456	I11456	4500	2600-2500 BCE	Seistan, Shahr-i Sokhta	Iran	30.6499	61.4003	732045	2019	LazaridisScience2022, Increased coverage from previously published in NarasimhanPattersonScience2019	ShahrISokhta_BA
IRN_Shahr_I_Sokhta_BA	I11459	I11459	4699	2874-2630 calBCE (4150+-25 BP, PSUAMS-5715)	Seistan, Shahr-i Sokhta	Iran	30.6499	61.4003	391328	2019	LazaridisScience2022, Increased coverage from previously published in NarasimhanPattersonScience2019	ShahrISokhta_BA
IRN_Shahr_I_Sokhta_BA	I11466	I11466	4200	2500-2000 BCE	Seistan, Shahr-i Sokhta	Iran	30.6499	61.4003	208440	2019	LazaridisScience2022, Increased coverage from previously published in NarasimhanPattersonScience2019	ShahrISokhta_BA
IRN_Shahr_I_Sokhta_BA	I8728	I8728	4500	2600-2500 BCE	Seistan, Shahr-i Sokhta	Iran	30.6499	61.4003	683846	2019	LazaridisScience2022, Increased coverage from previously published in NarasimhanPattersonScience2019	ShahrISokhta_BA
Iran_C_SehGabi	I1661	I1661	6539	4700-4461 calBCE (5740+-40 BP, Poz-81104)	Seh Gabi	Iran	34.5	47.96	836313	2016	LazaridisNature2016	SehGabi_C
Iran_C_SehGabi	I1662	I1662	6677	4836-4610 calBCE (5860+-40 BP, Poz-81105)	Seh Gabi	Iran	34.5	47.96	597039	2016	LazaridisNature2016	SehGabi_C
Iran_C_SehGabi	I1665	I1665	5819	3957-3792 calBCE (5070+-30 BP, Poz-81106)	Seh Gabi	Iran	34.5	47.96	729400	2016	LazaridisNature2016	SehGabi_C
Iran_C_SehGabi	I1674	I1674	5831	3978-3798 calBCE (5105+-35 BP, Poz-81108)	Seh Gabi	Iran	34.5	47.96	613907	2016	LazaridisNature2016	SehGabi_C
Iran_C_TepeHissar	I2513	I2513	4564	2847-2492 calBCE (4070+-25 BP, PSUAMS-2229)	Tepe Hissar	Iran	36.1544	54.3836	634358	2019	NarasimhanPattersonScience2019	TepeHissar_C
Iran_C_TepeHissar	I2514	I2514	4347	2471-2299 calBCE (3915+-25 BP, PSUAMS-1918)	Tepe Hissar	Iran	36.1544	54.3836	729801	2019	NarasimhanPattersonScience2019	TepeHissar_C
Iran_C_TepeHissar	I2923	I2923	4707	2879-2632 calBCE (4160+-25 BP, PSUAMS-1915)	Tepe Hissar	Iran	36.1544	54.3836	565718	2019	NarasimhanPattersonScience2019	TepeHissar_C
Iran_C_TepeHissar	I2924	I2924	4715	2882-2636 calBCE (4170+-25 BP, PSUAMS-2262)	Tepe Hissar	Iran	36.1544	54.3836	600665	2019	NarasimhanPattersonScience2019	TepeHissar_C
Iran_C_TepeHissar	I2925	I2925	4715	2882-2636 calBCE (4170+-25 BP, PSUAMS-1913)	Tepe Hissar	Iran	36.1544	54.3836	664254	2019	NarasimhanPattersonScience2019	TepeHissar_C
Iran_C_TepeHissar	I2927	I2927	4447	2575-2350 calBCE (3970+-30 BP, PSUAMS-1916)	Tepe Hissar	Iran	36.1544	54.3836	397552	2019	NarasimhanPattersonScience2019	TepeHissar_C
IRN_TepeHissar_ChL	I2337_all	I2337	5522	3640-3518 calBCE (4780+-30 BP, PSUAMS-1919)	Tepe Hissar	Iran	36.1544	54.3836	662837	2019	LazaridisScience2022, Increased coverage from previously published in NarasimhanPattersonScience2019	TepeHissar_C
Iran_GanjDareh_N	I1290	I1290	9806	8170-7606 calBCE (8780+-50 BP, Poz-81100)	Ganj Dareh	Iran	34.45	48.116	837872	2016	LazaridisNature2016	GanjDareh_N
Iran_GanjDareh_N	I1947	I1947	9992	8211-7827 calBCE (8860+-30 BP, Beta-432800)	Ganj Dareh	Iran	34.45	48.116	914572	2019	NarasimhanPattersonScience2019	GanjDareh_N
Iran_GanjDareh_N	I1954	I1954	10162	8295-7976 calBCE (9000+-40 BP, Beta-436170)	Ganj Dareh	Iran	34.45	48.116	917810	2019	NarasimhanPattersonScience2019	GanjDareh_N
Iran_TepeAbdulHosein_N.SG	AH1.SG	AH1	9925	8250-7700 BCE	Tepe Abdul Hosein, Central Zagros	Iran	34.1883	48.3689	806272	2016	BroushakiScience2016	TepeAbdulHosein_N
Iran_TepeAbdulHosein_N.SG	AH2.SG	AH2	9921	8202-7752 calBCE (8833+-41 BP, MAMS-25472)	Tepe Abdul Hosein, Central Zagros	Iran	34.1883	48.3689	584046	2016	BroushakiScience2016	TepeAbdulHosein_N
Iran_TepeAbdulHosein_N.SG	AH4.SG	AH4	9918	8201-7751 calBCE (8832+-41 BP, MAMS-25473)	Tepe Abdul Hosein, Central Zagros	Iran	34.1883	48.3689	696802	2016	BroushakiScience2016	TepeAbdulHosein_N
Iran_Wezmeh_N.SG	WC1.SG	WC1	9214	7461-7076 calBCE (8240+-56 BP, UBA-25840)	Wezmeh Cave, Central Zagros	Iran	34.6129	47.1057	1148613	2016	BroushakiScience2016	Wezmeh_N
IRN_DinkhaTepe_BIA_A	I3911_all	I3911	3450	2000-1000 BCE	Dinkha Tepe	Iran	37.0079	45.1658	971742	2022	LazaridisScience2022	DinkhaTepe_BIA_A
IRN_DinkhaTepe_BIA_A	I3913_all	I3913	3842	2012-1775 calBCE (3555+-25 BP, PSUAMS-1944)	Dinkha Tepe	Iran	37.0079	45.1658	975252	2022	LazaridisScience2022	DinkhaTepe_BIA_A
IRN_DinkhaTepe_BIA_A	I4272_all	I4272	3774	1895-1749 calBCE (3510+-20 BP, PSUAMS-2957)	Dinkha Tepe	Iran	37.0079	45.1658	942179	2022	LazaridisScience2022	DinkhaTepe_BIA_A
IRN_DinkhaTepe_BIA_A	I4274	I4274	3771	1890-1749 calBCE (3505+-20 BP, PSUAMS-3119)	Dinkha Tepe	Iran	37.0079	45.1658	848192	2022	LazaridisScience2022	DinkhaTepe_BIA_A
IRN_DinkhaTepe_BIA_A	I4341	I4341	3775	1919-1747 calBCE (3510+-25 BP, PSUAMS-2985)	Dinkha Tepe	Iran	37.0079	45.1658	735681	2022	LazaridisScience2022	DinkhaTepe_BIA_A
IRN_DinkhaTepe_BIA_B	I3912_all	I3912	3743	1881-1693 calBCE (3465+-25 BP, PSUAMS-1943)	Dinkha Tepe	Iran	37.0079	45.1658	976186	2022	LazaridisScience2022	DinkhaTepe_BIA_B
IRN_DinkhaTepe_BIA_B	I4236	I4236	3450	2000-1000 BCE	Dinkha Tepe	Iran	37.0079	45.1658	855775	2022	LazaridisScience2022	DinkhaTepe_BIA_B
IRN_DinkhaTepe_BIA_B	I4238_all	I4238	3112	1224-1056 calBCE (2950+-15 BP, PSUAMS-2770)	Dinkha Tepe	Iran	37.0079	45.1658	937915	2022	LazaridisScience2022	DinkhaTepe_BIA_B
IRN_DinkhaTepe_BIA_B	I4239_all	I4239	3257	1391-1221 calBCE (3040+-20 BP, PSUAMS-2162)	Dinkha Tepe	Iran	37.0079	45.1658	943530	2022	LazaridisScience2022	DinkhaTepe_BIA_B
IRN_DinkhaTepe_BIA_B	I4340	I4340	3291	1411-1274 calBCE (3075+-20 BP, PSUAMS-2958)	Dinkha Tepe	Iran	37.0079	45.1658	693747	2022	LazaridisScience2022	DinkhaTepe_BIA_B
IRQ_Nemrik9_LBA	I6441	I6441	3300	1500-1200 BCE	Nemrik 9	Iraq	36.7167	42.85	780803	2022	LazaridisScience2022	Nemrik9_LBA
IRQ_Nemrik9_PPN	I6445	I6445	10700	9500-8000 BCE	Nemrik 9	Iraq	36.7167	42.85	295347	2022	LazaridisScience2022	Nemrik9_PPN
Israel_PPNB	I0867	I0867	8700	7300-6200 BCE	Motza	Israel	31.79	35.168	737560	2016	LazaridisNature2016	Israel_PPNB
Israel_Natufian_published	I0861	I0861	12700	12000-9500 BCE	Raqefet Cave	Israel	32.65	35.067	114006	2016	LazaridisNature2016	Natufian_EpiP
ISR_Natufian_EpiP	I1072_d	I1072	12700	12000-9500 BCE	Raqefet Cave	Israel	32.65	35.067	122713	2016	LazaridisScience2022, Increased coverage from previously published in LazaridisNature2016	Natufian_EpiP
Israel_C	I0644	I0644	5950	4500-3500 BCE	Upper Galilee, Pki'in	Israel	32.9742	35.3314	597968	2018	HarneyMayNatureCommunications2018	Pki_In_C
Israel_C	I1152	I1152	5950	4500-3500 BCE	Upper Galilee, Pki'in	Israel	32.9742	35.3314	592559	2018	HarneyMayNatureCommunications2018	Pki_In_C
Israel_C	I1160	I1160	5950	4500-3500 BCE	Upper Galilee, Pki'in	Israel	32.9742	35.3314	586286	2018	HarneyMayNatureCommunications2018	Pki_In_C
Israel_C	I1165	I1165	5950	4500-3500 BCE	Upper Galilee, Pki'in	Israel	32.9742	35.3314	444247	2018	HarneyMayNatureCommunications2018	Pki_In_C
Israel_C	I1168	I1168	5950	4500-3500 BCE	Upper Galilee, Pki'in	Israel	32.9742	35.3314	544483	2018	HarneyMayNatureCommunications2018	Pki_In_C
Israel_C	I1169	I1169	5950	4500-3500 BCE	Upper Galilee, Pki'in	Israel	32.9742	35.3314	1001797	2018	HarneyMayNatureCommunications2018	Pki_In_C
Israel_C	I1170	I1170	5950	4500-3500 BCE	Upper Galilee, Pki'in	Israel	32.9742	35.3314	459397	2018	HarneyMayNatureCommunications2018	Pki_In_C
Israel_C	I1178	I1178	5950	4500-3500 BCE	Upper Galilee, Pki'in	Israel	32.9742	35.3314	704851	2018	HarneyMayNatureCommunications2018	Pki_In_C
Israel_C	I1182	I1182	5950	4500-3500 BCE	Upper Galilee, Pki'in	Israel	32.9742	35.3314	421149	2018	HarneyMayNatureCommunications2018	Pki_In_C
Israel_MLBA	I10092	I10092	3750	1900-1700 BCE	Megiddo, Jezreel Valley	Israel	32.5847	35.0169	450779	2020	AgranatTamirCell2020	Megiddo_MLBA
Israel_MLBA	I10093	I10093	3750	1900-1700 BCE	Megiddo, Jezreel Valley	Israel	32.5847	35.0169	655048	2020	AgranatTamirCell2020	Megiddo_MLBA
Israel_MLBA	I10097	I10097	3500	1600-1500 BCE	Megiddo, Jezreel Valley	Israel	32.5847	35.0169	447072	2020	AgranatTamirCell2020	Megiddo_MLBA
Israel_MLBA	I10099	I10099	3500	1600-1500 BCE	Megiddo, Jezreel Valley	Israel	32.5847	35.0169	520168	2020	AgranatTamirCell2020	Megiddo_MLBA
Israel_MLBA	I10268	I10268	3853	2010-1779 calBCE (3560+-20 BP, OS-139225)	Megiddo, Jezreel Valley	Israel	32.5847	35.0169	434548	2020	AgranatTamirCell2020	Megiddo_MLBA
Israel_MLBA	I10770	I10770	3450	1550-1450 BCE	Megiddo, Jezreel Valley	Israel	32.5847	35.0169	712790	2020	AgranatTamirCell2020	Megiddo_MLBA
Israel_MLBA	I2195	I2195	3372	1532-1285 calBCE (3160+-55 BP, RTK-6766)	Megiddo, Jezreel Valley	Israel	32.5847	35.0169	221826	2020	AgranatTamirCell2020	Megiddo_MLBA
Israel_MLBA	I3832	I3832	3300	1450-1250 BCE	Hazor	Israel	32.7	35.2	287106	2020	AgranatTamirCell2020	Hazor_MLBA
Israel_MLBA	I3965	I3965	3650	1800-1600 BCE	Hazor	Israel	32.7	35.2	668593	2020	AgranatTamirCell2020	Hazor_MLBA
Israel_MLBA	I3966	I3966	3650	1800-1600 BCE	Hazor	Israel	32.7	35.2	706423	2020	AgranatTamirCell2020	Hazor_MLBA
Israel_MLBA	I4518	I4518	3375	1550-1300 BCE	Megiddo, Jezreel Valley	Israel	32.5847	35.0169	239655	2020	AgranatTamirCell2020	Megiddo_MLBA
Israel_MLBA	I8187	I8187	3675	1800-1650 BCE	Megiddo, Jezreel Valley	Israel	32.5847	35.0169	418868	2020	AgranatTamirCell2020	Megiddo_MLBA
Italy_Mesolithic.SG	R7.SG	I26770	10706	9107-8634 calBCE (9465+-25 BP, UCIAMS-198579)	Abruzzo, Grotta de Continenza	Italy	41.96	13.54	1104146	2019	AntonioGaoMootsScience2019	Continenza_Mesolithic
Italy_Mesolithic.SG	R11.SG	I26771	11868	9999-9801 calBCE (10200+-30 BP, UCIAMS-198583)	Abruzzo, Grotta de Continenza	Italy	41.96	13.54	737858	2019	AntonioGaoMootsScience2019	Continenza_Mesolithic
Italy_Mesolithic.SG	R15.SG	I26772	9086	7312-7062 calBCE (8155+-20 BP, UCIAMS-198584)	Abruzzo, Grotta de Continenza	Italy	41.96	13.54	1101458	2019	AntonioGaoMootsScience2019	Continenza_Mesolithic
JOR_PPNB	I1414	I1414	10050	8300-7900 BCE	'Ain Ghazal	Jordan	31.988	35.976	146133	2016	LazaridisScience2022, Increased coverage from previously published in LazaridisNature2016	Jordan_PPN
JOR_PPNB	I1700	I1700	10050	8300-7900 BCE	'Ain Ghazal	Jordan	31.988	35.976	126820	2016	LazaridisScience2022, Increased coverage from previously published in LazaridisNature2016	Jordan_PPN
Jordan_Late_PPNB	BAJ001_BAJ001.A0101	BAJ001	8850	7100-6700 BCE	Ba'ja	Jordan	30.4153	35.4625	440642	2019	FeldmanNatureCommunications2019	Jordan_LatePPN
Jordan_PPNB	I1707	I1707	9569	7732-7537 calBCE (8590+-50 BP, Poz-81097)	'Ain Ghazal	Jordan	31.988	35.976	147453	2016	LazaridisNature2016	Jordan_PPN
Jordan_PPNB	I1710	I1710	9565	7741-7522 calBCE (8580+-60 BP, Poz-81098)	'Ain Ghazal	Jordan	31.988	35.976	125457	2016	LazaridisNature2016	Jordan_PPN
Jordan_PPNC	I1699	I1699	8700	6800-6700 BCE	'Ain Ghazal	Jordan	31.988	35.976	292602	2016	LazaridisNature2016	Jordan_PPN
Jordan_EBA	I1705	I1705	4029	2198-1961 calBCE (3690+-35 BP, Poz-81096)	'Ain Ghazal	Jordan	31.988	35.976	688976	2016	LazaridisNature2016	AinGhazal_EBA
Jordan_EBA	I1706	I1706	4345	2490-2300 BCE	'Ain Ghazal	Jordan	31.988	35.976	693468	2016	LazaridisNature2016	AinGhazal_EBA
Jordan_EBA	I1730	I1730	4356	2557-2296 calBCE (3925+-31 BP, OxA-32775)	'Ain Ghazal	Jordan	31.988	35.976	678920	2016	LazaridisNature2016	AinGhazal_EBA
Jordan_LBA	I3705	I3705	3344	1493-1304 calBCE (3130+-25 BP, PSUAMS-1987)	Baq'ah	Jordan	32.05	35.88	890436	2020	AgranatTamirCell2020	Baqah_LBA	approximate coordinates from paper figure
Jordan_LBA	I3706	I3706	3304	1425-1284 calBCE (3095+-25 BP, PSUAMS-1990)	Baq'ah	Jordan	32.05	35.88	857676	2020	AgranatTamirCell2020	Baqah_LBA	approximate coordinates from paper figure
Jordan_LBA	I3707	I3707	3286	1413-1264 calBCE (3070+-25 BP, PSUAMS-1991)	Baq'ah	Jordan	32.05	35.88	849035	2020	AgranatTamirCell2020	Baqah_LBA	approximate coordinates from paper figure
Jordan_LBA	I3985	I3985	3280	1415-1230 calBCE (3065+-30 BP, PSUAMS-1992)	Baq'ah	Jordan	32.05	35.88	887091	2020	AgranatTamirCell2020	Baqah_LBA	approximate coordinates from paper figure
Jordan_LBA	I3987	I3987	3309	1428-1290 calBCE (3100+-25 BP, PSUAMS-1989)	Baq'ah	Jordan	32.05	35.88	912297	2020	AgranatTamirCell2020	Baqah_LBA	approximate coordinates from paper figure
Jordan_LBA	I6459	I6459	3234	1386-1212 calBCE (3025+-20 BP, PSUAMS-3719)	Baq'ah	Jordan	32.05	35.88	843114	2020	AgranatTamirCell2020	Baqah_LBA	approximate coordinates from paper figure
Jordan_LBA	I6564	I6564	3300	1550-1150 BCE	Baq'ah	Jordan	32.05	35.88	694111	2020	AgranatTamirCell2020	Baqah_LBA	approximate coordinates from paper figure
Jordan_LBA	I6566	I6566	3300	1550-1150 BCE	Baq'ah	Jordan	32.05	35.88	750452	2020	AgranatTamirCell2020	Baqah_LBA	approximate coordinates from paper figure
Jordan_LBA	I6570	I6570	3300	1550-1150 BCE	Baq'ah	Jordan	32.05	35.88	770840	2020	AgranatTamirCell2020	Baqah_LBA	approximate coordinates from paper figure
Jordan_LBA	I6571	I6571	3385	1497-1397 calBCE (3155+-20 BP, PSUAMS-3720)	Baq'ah	Jordan	32.05	35.88	783747	2020	AgranatTamirCell2020	Baqah_LBA	approximate coordinates from paper figure
Jordan_LBA	I6572	I6572	3300	1550-1150 BCE	Baq'ah	Jordan	32.05	35.88	740953	2020	AgranatTamirCell2020	Baqah_LBA	approximate coordinates from paper figure
Lebanon_MBA.SG	ERS1790730.SG	ERS1790730	3650	1800-1600 BCE	Sidon, College Site	Lebanon	33.5616	35.3712	799925	2017	HaberAJHG2017	Sidon_MBA
Lebanon_MBA.SG	ERS1790731.SG	ERS1790731	3750	1900-1700 BCE	Sidon, College Site	Lebanon	33.5616	35.3712	959687	2017	HaberAJHG2017	Sidon_MBA
Lebanon_MBA.SG	ERS1790732.SG	ERS1790732	3650	1800-1600 BCE	Sidon, College Site	Lebanon	33.5616	35.3712	916772	2017	HaberAJHG2017	Sidon_MBA
Lebanon_MBA.SG	ERS1790733.SG	ERS1790733	3775	1950-1692 calBCE (3505+-45 BP, VERA-3890)	Sidon, College Site	Lebanon	33.5616	35.3712	756375	2017	HaberAJHG2017	Sidon_MBA
Morocco_Iberomaurusian	TAF010	TAF010	14649	13137-12252 calBCE (12470+-100 BP, OxA-16663)	Taforalt	Morocco	34.8078	-2.41089	829664	2018	vandeLoosdrechtScience2018	Taforalt_Iberomaurusian
Morocco_Iberomaurusian	TAF011	TAF011	14450	12900-12100 BCE	Taforalt	Morocco	34.8078	-2.41089	1014057	2018	vandeLoosdrechtScience2018	Taforalt_Iberomaurusian
Morocco_Iberomaurusian	TAF013	TAF013	14500	13200-11900 BCE	Taforalt	Morocco	34.8078	-2.41089	977252	2018	vandeLoosdrechtScience2018	Taforalt_Iberomaurusian
Morocco_Iberomaurusian	TAF014	TAF014	14500	13200-11900 BCE	Taforalt	Morocco	34.8078	-2.41089	964922	2018	vandeLoosdrechtScience2018	Taforalt_Iberomaurusian
Pakistan_Katelai_IA	I10523	I10523	2850	1000-800 BCE	Swat Valley, Katelai	Pakistan	34.7658	72.3491	678005	2019	NarasimhanPattersonScience2019	Katelai_IA
Pakistan_Katelai_IA	I12445	I12445	2850	1000-800 BCE	Swat Valley, Katelai	Pakistan	34.7658	72.3491	653255	2019	NarasimhanPattersonScience2019	Katelai_IA
Pakistan_Katelai_IA	I12454	I12454	2850	1000-800 BCE	Swat Valley, Katelai	Pakistan	34.7658	72.3491	734798	2019	NarasimhanPattersonScience2019	Katelai_IA
Pakistan_Katelai_IA	I12460	I12460	2850	1000-800 BCE	Swat Valley, Katelai	Pakistan	34.7658	72.3491	682305	2019	NarasimhanPattersonScience2019	Katelai_IA
Pakistan_Katelai_IA	I12462	I12462	2850	1000-800 BCE	Swat Valley, Katelai	Pakistan	34.7658	72.3491	666712	2019	NarasimhanPattersonScience2019	Katelai_IA
Pakistan_Katelai_IA	I12464	I12464	2850	1000-800 BCE	Swat Valley, Katelai	Pakistan	34.7658	72.3491	634708	2019	NarasimhanPattersonScience2019	Katelai_IA
Pakistan_Katelai_IA	I12470	I12470	2850	1000-800 BCE	Swat Valley, Katelai	Pakistan	34.7658	72.3491	731531	2019	NarasimhanPattersonScience2019	Katelai_IA
Pakistan_Katelai_IA	I12477	I12477	2850	1000-800 BCE	Swat Valley, Katelai	Pakistan	34.7658	72.3491	624965	2019	NarasimhanPattersonScience2019	Katelai_IA
Pakistan_Katelai_IA	I5398	I5398	2850	1000-800 BCE	Swat Valley, Katelai	Pakistan	34.7658	72.3491	849892	2019	NarasimhanPattersonScience2019	Katelai_IA
Pakistan_Katelai_IA_published	I12146_published	I12146	2850	1000-800 BCE	Swat Valley, Katelai	Pakistan	34.7658	72.3491	608680	2019	NarasimhanPattersonScience2019	Katelai_IA
Pakistan_Katelai_IA_published	I12149_published	I12149	2850	1000-800 BCE	Swat Valley, Katelai	Pakistan	34.7658	72.3491	608591	2019	NarasimhanPattersonScience2019	Katelai_IA
Pakistan_Katelai_IA_published	I5399_published	I5399	2850	1000-800 BCE	Swat Valley, Katelai	Pakistan	34.7658	72.3491	308226	2019	NarasimhanPattersonScience2019	Katelai_IA
Pakistan_Loebanr_IA	I10000	I10000	2850	1000-800 BCE	Swat Valley, Loebanr	Pakistan	34.7515	72.4019	751746	2019	NarasimhanPattersonScience2019	Loebanr_IA
Pakistan_Loebanr_IA	I10001	I10001	2850	1000-800 BCE	Swat Valley, Loebanr	Pakistan	34.7515	72.4019	848558	2019	NarasimhanPattersonScience2019	Loebanr_IA
Pakistan_Loebanr_IA	I12458	I12458	2850	1000-800 BCE	Swat Valley, Loebanr	Pakistan	34.7515	72.4019	662483	2019	NarasimhanPattersonScience2019	Loebanr_IA
Pakistan_Loebanr_IA	I12459	I12459	2850	1000-800 BCE	Swat Valley, Loebanr	Pakistan	34.7515	72.4019	680021	2019	NarasimhanPattersonScience2019	Loebanr_IA
Pakistan_Loebanr_IA	I12979	I12979	2850	1000-800 BCE	Swat Valley, Loebanr	Pakistan	34.7515	72.4019	781999	2019	NarasimhanPattersonScience2019	Loebanr_IA
Pakistan_Loebanr_IA	I12981	I12981	2850	1000-800 BCE	Swat Valley, Loebanr	Pakistan	34.7515	72.4019	802753	2019	NarasimhanPattersonScience2019	Loebanr_IA
Pakistan_Loebanr_IA	I12982	I12982	2850	1000-800 BCE	Swat Valley, Loebanr	Pakistan	34.7515	72.4019	753337	2019	NarasimhanPattersonScience2019	Loebanr_IA
Pakistan_Loebanr_IA	I12984	I12984	2850	1000-800 BCE	Swat Valley, Loebanr	Pakistan	34.7515	72.4019	759561	2019	NarasimhanPattersonScience2019	Loebanr_IA
Pakistan_Loebanr_IA	I12987	I12987	2850	1000-800 BCE	Swat Valley, Loebanr	Pakistan	34.7515	72.4019	805501	2019	NarasimhanPattersonScience2019	Loebanr_IA
Pakistan_Loebanr_IA	I12988	I12988	2850	1000-800 BCE	Swat Valley, Loebanr	Pakistan	34.7515	72.4019	763367	2019	NarasimhanPattersonScience2019	Loebanr_IA
Pakistan_Loebanr_IA	I13227	I13227	2850	1000-800 BCE	Swat Valley, Loebanr	Pakistan	34.7515	72.4019	619228	2019	NarasimhanPattersonScience2019	Loebanr_IA
Pakistan_Loebanr_IA	I13228	I13228	2850	1000-800 BCE	Swat Valley, Loebanr	Pakistan	34.7515	72.4019	736260	2019	NarasimhanPattersonScience2019	Loebanr_IA
Pakistan_Loebanr_IA	I8998	I8998	2850	1000-800 BCE	Swat Valley, Loebanr	Pakistan	34.7515	72.4019	862099	2019	NarasimhanPattersonScience2019	Loebanr_IA
Pakistan_Loebanr_IA_published	I12134_published	I12134	2850	1000-800 BCE	Swat Valley, Loebanr	Pakistan	34.7515	72.4019	679416	2019	NarasimhanPattersonScience2019	Loebanr_IA
Pakistan_Loebanr_IA_published	I12137_published	I12137	2850	1000-800 BCE	Swat Valley, Loebanr	Pakistan	34.7515	72.4019	667625	2019	NarasimhanPattersonScience2019	Loebanr_IA
Pakistan_Loebanr_IA_published	I12983_published	I12983	2850	1000-800 BCE	Swat Valley, Loebanr	Pakistan	34.7515	72.4019	780170	2019	NarasimhanPattersonScience2019	Loebanr_IA
Pakistan_Udegram_IA	I1799	I1799	3003	1124-984 calBCE (2876+-19 BP) [R_combine: (2830+-20 BP, PSUAMS-2632); (3098+-45 BP, CEDAD-LTL13335A)]	Swat Valley, Udegram	Pakistan	34.7432	72.3142	800503	2019	NarasimhanPattersonScience2019	Udegram_IA
Pakistan_Udegram_IA	I1985	I1985	2939	1107-913 calBCE (2837+-25 BP) [R_combine: (2880+-30 BP, Beta-428667); (2758+-40 BP, CEDAD-LTL13334A)]	Swat Valley, Udegram	Pakistan	34.7432	72.3142	878249	2019	NarasimhanPattersonScience2019	Udegram_IA
Pakistan_Udegram_IA	I6194	I6194	2950	1200-800 BCE	Swat Valley, Udegram	Pakistan	34.7432	72.3142	760899	2019	NarasimhanPattersonScience2019	Udegram_IA
Pakistan_Udegram_IA	I6197	I6197	2950	1200-800 BCE	Swat Valley, Udegram	Pakistan	34.7432	72.3142	818482	2019	NarasimhanPattersonScience2019	Udegram_IA
Pakistan_Udegram_IA	I6897	I6897	2950	1200-800 BCE	Swat Valley, Udegram	Pakistan	34.7432	72.3142	717658	2019	NarasimhanPattersonScience2019	Udegram_IA
Pakistan_Udegram_IA	I6900	I6900	3216	1402-1125 calBCE (3018+-45 BP, CEDAD-LTL13327A)	Swat Valley, Udegram	Pakistan	34.7432	72.3142	749096	2019	NarasimhanPattersonScience2019	Udegram_IA
Pakistan_Udegram_IA	I6901	I6901	2950	1200-800 BCE	Swat Valley, Udegram	Pakistan	34.7432	72.3142	716089	2019	NarasimhanPattersonScience2019	Udegram_IA
Romania_IronGates_Mesolithic	I4582	I4582	8618	7026-6470 calBCE (7812+-69 BP) [R_combine after marine calibration: (8305+-50 BP, OxA-31598); (8300+-40 BP, PSUAMS-1749); (8335+-45 BP, PSUAMS-1904)]	Iron Gates, Ostrovul Corbului	Romania	44.517	22.722	929270	2018	MathiesonNature2018	Romania_IronGates_Mesolithic
Romania_IronGates_Mesolithic	I5411	I5411	8600	7000-6300 BCE	Iron Gates, Schela Cladovei	Romania	44.6261	22.6058	702856	2018	MathiesonNature2018	Romania_IronGates_Mesolithic
Romania_IronGates_Mesolithic.SG	OC.SG	I5408	8704	7022-6485 calBCE (8277+-34 BP, MAMS-28615)	Iron Gates, Ostrovul Corbului	Romania	44.517	22.722	931095	2017	GonzalesFortesCurrentBiology2017	Romania_IronGates_Mesolithic
Romania_IronGates_Mesolithic.SG	M95.SG	M95	8814	7125-6603 calBCE (8380+-80 BP, OxA-8583)	Iron Gates, Schela Cladovei	Romania	44.6261	22.6058	719674	2017	GonzalesFortesCurrentBiology2017	Romania_IronGates_Mesolithic
Romania_IronGates_Mesolithic.SG	M96.SG	M96	8825	7250-6500 BCE	Iron Gates, Schela Cladovei	Romania	44.6261	22.6058	1051834	2017	GonzalesFortesCurrentBiology2017	Romania_IronGates_Mesolithic
Romania_PesteraMuierii_EUP	PM1	PM1	34415	32735-32181 calBCE (29940+-167 BP)	Baia de Fier, Pe?tera Muierii	Romania	45.192	23.754	1149259	2016	SvenssonJakobssonCurrBio2021	Muierii
Altai_Neanderthal_published.DG	Altai_published.DG	Altai	110450	128050-88950 BCE	Denisova Cave, Altai	Russia	51.409	84.689	1149663	2013	PrueferNature2013	Altai_Neanderthal
Chagyrskaya_Neanderthal.SG	Chagyrskaya.SG	Chagyrskaya	80000	98050-58050 BCE	Chagyrskaya Cave	Russia	..	..	1061448	2020	MafessoniPNAS2020	Chagyrskaya_Neanderthal
Denisova_published.DG	Denisova_published.DG	Denisova	63900	74250-49650 BCE	Denisova Cave, Altai	Russia	51.3975	84.6761	1149356	2010	MeyerScience2012	Denisova
DenisovaNeanderthalMix.SG	Denisova11.SG	Denisova11	98700	116150-77350 BCE	Denisova Cave, Altai	Russia	51.3975	84.6761	979224	2018	SlonNature2018	DenisovaNeanderthalMix
Russia_Kalmykia_EBA_Yamnaya.SG	RISE547.SG	RISE547	4713	2886-2631 calBCE (4175+-35 BP, GrA-58960)	Temrta IV	Russia	46.539	43.699	603975	2015	AllentoftNature2015	Yamnaya_Kalmykia
Russia_Kalmykia_EBA_Yamnaya.SG	RISE548.SG	RISE548	4850	3300-2500 BCE	Temrta IV	Russia	46.539	43.699	706143	2015	AllentoftNature2015	Yamnaya_Kalmykia
Russia_Kalmykia_EBA_Yamnaya.SG	RISE550.SG	RISE550	4916	3335-2634 calBCE (4312+-94 BP, IGAN-2880)	Peshany V	Russia	46.556	43.676	460729	2015	AllentoftNature2015	Yamnaya_Kalmykia
Russia_Kalmykia_EBA_Yamnaya.SG	RISE552.SG	RISE552	4382	2846-2144 calBCE (3940+-90 BP, IGAN-4079)	Ulan V	Russia	46.615	43.334	927366	2015	AllentoftNature2015	Yamnaya_Kalmykia
Russia_Samara_EBA_Yamnaya	I0357	I0357	4942	3093-2911 calBCE (4380+-30 BP, Beta-392489)	Samara Oblast, Volga River Valley, Sok River, Lopatino I	Russia	53.64	50.655	523071	2015	MathiesonNature2015 (1240k of same same sample with 390k in HaakLazaridis2015)	Yamnaya_Samara
Russia_Samara_EBA_Yamnaya	I0443	I0443	4850	3300-2500 BCE	Samara Oblast, Volga River Valley, Sok River, Lopatino II	Russia	53.6397	50.6643	975457	2015	MathiesonNature2015 (1240k of same same sample with 390k in HaakLazaridis2015)	Yamnaya_Samara
Russia_Samara_EBA_Yamnaya	I0444	I0444	5003	3335-2883 calBCE (4370+-75 BP, AA-12570)	Samara Oblast, Volga River Valley, Kutuluk River, Kutuluk	Russia	53.1812	51.2225	532024	2015	MathiesonNature2015 (1240k of same same sample with 390k in HaakLazaridis2015)	Yamnaya_Samara
Russia_Samara_EBA_Yamnaya	I7489	I7489	5047	3326-2926 calBCE (4430+-25 BP, PSUAMS-5790)	Samara Oblast, Volga River Valley, Samara River, Utyevka V	Russia	52.9128	50.9906	656159	2019	NarasimhanPattersonScience2019	Yamnaya_Samara
Russia_Samara_EBA_Yamnaya_published	I0438_published	I0438	4785	3020-2631 calBCE (4254+-61 BP, AA-47807)	Samara Oblast, Volga River Valley, Samara River, Luzkhi I	Russia	53.38	50.38	558931	2015	MathiesonNature2015 (1240k of same same sample with 390k in HaakLazaridis2015)	Yamnaya_Samara
Russia_Samara_EBA_Yamnaya_published2	I0231_published	I0231	4844	2911-2881 calBCE (4270+-17 BP) [R_combine: (4260+-30 BP, Beta-392487); (4275+-20 BP, PSUAMS-4279)]	Samara Oblast, Volga River Valley, Southern Steppe, Ekaterinovka	Russia	53.0856	49.4659	1077665	2015	NarasimhanPattersonScience2019 (previously MathiesonNature2015 which was 1240k of same sample with 390k in HaakLazaridis2015)	Yamnaya_Samara
Russia_Kolyma_M.SG	Kolyma_River.SG	Kolyma1	9775	7952-7658 calBCE (8770+-27 BP, AAR-20354, UCIAMS-14768)	Duvanni Yar	Russia	68.6	159.1	1149857	2019	SikoraNature2019	Kolyma
Russia_Kostenki14	Kostenki14	Kostenki14	38052	37426-34726 calBCE (33250+-500 BP, OxA-X-2395-15)	Kostenki	Russia	51.23	39.3	1068326	2014	FuNature2016	Kostenki14
Russia_MA1_HG.SG	MA1.SG	MA1	24320	22621-22171 calBCE (20240+-60 BP, UCIAMS-79666)	Mal'ta	Russia	52.9	103.5	805960	2013	RaghavanNature2013	MA1
Russia_MLBA_Sintashta	I0939	I0939	3825	2050-1700 BCE	Kamennyi Ambar 5 Cemetery	Russia	52.8167	60.4667	494348	2019	NarasimhanPattersonScience2019	Sintashta
Russia_MLBA_Sintashta	I0943	I0943	3825	2050-1700 BCE	Kamennyi Ambar 5 Cemetery	Russia	52.8167	60.4667	704204	2019	NarasimhanPattersonScience2019	Sintashta
Russia_MLBA_Sintashta	I1011	I1011	3825	2050-1700 BCE	Kamennyi Ambar 5 Cemetery	Russia	52.8167	60.4667	856115	2019	NarasimhanPattersonScience2019	Sintashta
Russia_MLBA_Sintashta	I1024	I1024	3825	2050-1700 BCE	Kamennyi Ambar 5 Cemetery	Russia	52.8167	60.4667	474948	2019	NarasimhanPattersonScience2019	Sintashta
Russia_MLBA_Sintashta	I1029	I1029	3830	2012-1772 calBCE (3549+-29 BP, OxA-12531)	Kamennyi Ambar 5 Cemetery	Russia	52.8167	60.4667	580293	2019	NarasimhanPattersonScience2019	Sintashta
Russia_MLBA_Sintashta	I1063	I1063	3825	2050-1700 BCE	Kamennyi Ambar 5 Cemetery	Russia	52.8167	60.4667	495925	2019	NarasimhanPattersonScience2019	Sintashta
Russia_MLBA_Sintashta	I1086	I1086	3825	2050-1700 BCE	Kamennyi Ambar 5 Cemetery	Russia	52.8167	60.4667	457293	2019	NarasimhanPattersonScience2019	Sintashta
Russia_MLBA_Sintashta	I1089	I1089	3825	2050-1700 BCE	Kamennyi Ambar 5 Cemetery	Russia	52.8167	60.4667	829402	2019	NarasimhanPattersonScience2019	Sintashta
Russia_MLBA_Sintashta	I1090	I1090	3825	2050-1700 BCE	Kamennyi Ambar 5 Cemetery	Russia	52.8167	60.4667	487957	2019	NarasimhanPattersonScience2019	Sintashta
Russia_MLBA_Sintashta	I7480	I7480	3825	2050-1700 BCE	Kamennyi Ambar 5 Cemetery	Russia	52.8167	60.4667	858726	2019	NarasimhanPattersonScience2019	Sintashta
Russia_Sunghir1.SG	Sunghir1.SG	Sunghir1	33209	32326-30080 calBCE (28890+-430 BP, OxA-X-2464-12)	Sunghir	Russia	56.1761	40.5025	795499	2017	SikoraScience2017	Sunghir
Russia_Sunghir2.SG	Sunghir2.SG	Sunghir2	34629	33833-31486 calBCE (30100+-550 BP, OxA-X-2395-6)	Sunghir	Russia	56.1761	40.5025	1136035	2017	SikoraScience2017	Sunghir
Russia_Sunghir3.SG	Sunghir3.SG	Sunghir3	34517	33685-31328 calBCE (30000+-550 BP, OxA-X-2395-7)	Sunghir	Russia	56.1761	40.5025	1149730	2017	SikoraScience2017	Sunghir
Russia_Sunghir4.SG	Sunghir4.SG	Sunghir4	34323	32898-31771 calBCE (29820+-280 BP, OxA-X-2462-52)	Sunghir	Russia	56.1761	40.5025	1133177	2017	SikoraScience2017	Sunghir
Russia_Ust_Ishim_HG_published.DG	Ust_Ishim_published.DG	Ust_Ishim	44366	43980-40954 calBCE (41400+-953 BP) [R_combine: (41400+-1300 BP, OxA-25516); (41400+-1400 BP, OxA-30190)]	Ust'-Ishim, Siberia	Russia	57.7	71.1	1147829	2014	FuNature2014	Ust_Ishim
Russia_Yana_UP.SG	Yana_old.SG	Yana1	31850	30250-29550 BCE	Yana RHS	Russia	70.72	135.42	1150093	2019	SikoraNature2019	Yana
Russia_Yana_UP.SG	Yana_old2.SG	Yana2	31850	30250-29550 BCE	Yana RHS	Russia	70.72	135.42	1147981	2019	SikoraNature2019	Yana
Serbia_IronGates_Mesolithic	I4873	I4873	7867	6012-5806 calBCE (7035+-40 BP, OxA-16544)	Vlasac	Serbia	44.5337	22.0503	803270	2018	MathiesonNature2018	Serbia_IronGates_Mesolithic
Serbia_IronGates_Mesolithic	I4875	I4875	8458	6615-6400 calBCE (7643+-63 BP, PSUAMS-2380)	Vlasac	Serbia	44.5337	22.0503	814917	2018	MathiesonNature2018	Serbia_IronGates_Mesolithic
Serbia_IronGates_Mesolithic	I4876	I4876	8455	6635-6375 calBCE (7625+-71 BP, PSUAMS-2381)	Vlasac	Serbia	44.5337	22.0503	801562	2018	MathiesonNature2018	Serbia_IronGates_Mesolithic
Serbia_IronGates_Mesolithic	I4877	I4877	8505	6645-6465 calBCE (7728+-51 BP, PSUAMS-2382)	Vlasac	Serbia	44.5337	22.0503	817418	2018	MathiesonNature2018	Serbia_IronGates_Mesolithic
Serbia_IronGates_Mesolithic	I4915	I4915	8115	6340-5990 calBCE (7260+-76 BP, PSUAMS-2360)	Hajduka Vodenica	Serbia	44.6403	22.3033	817251	2018	MathiesonNature2018	Serbia_IronGates_Mesolithic
Serbia_IronGates_Mesolithic	I4916	I4916	8763	7035-6590 calBCE (7874+-72 BP, PSUAMS-2369)	Hajduka Vodenica	Serbia	44.6403	22.3033	788229	2018	MathiesonNature2018	Serbia_IronGates_Mesolithic
Serbia_IronGates_Mesolithic	I4917	I4917	8058	6220-5995 calBCE (7209+-57 BP, PSUAMS-2374)	Hajduka Vodenica	Serbia	44.6403	22.3033	788881	2018	MathiesonNature2018	Serbia_IronGates_Mesolithic
Serbia_IronGates_Mesolithic	I5233	I5233	8001	6224-5878 calBCE (7158+-85 BP, AA-57770)	Padina	Serbia	44.5959	22.0106	823501	2018	MathiesonNature2018	Serbia_IronGates_Mesolithic
Serbia_IronGates_Mesolithic	I5235	I5235	10835	9221-8548 calBCE (9480+-110 BP, AA-57771)	Padina	Serbia	44.5959	22.0106	821225	2018	MathiesonNature2018	Serbia_IronGates_Mesolithic
Serbia_IronGates_Mesolithic	I5236	I5236	10038	8291-7826 calBCE (8943+-77 BP, BM-1146)	Padina	Serbia	44.5959	22.0106	822567	2018	MathiesonNature2018	Serbia_IronGates_Mesolithic
Serbia_IronGates_Mesolithic	I5237	I5237	9500	9300-5800 BCE	Padina	Serbia	44.5959	22.0106	824623	2018	MathiesonNature2018	Serbia_IronGates_Mesolithic
Serbia_IronGates_Mesolithic	I5238	I5238	9993	8265-7820 calBCE (8907+-66 BP, PSUAMS-2407)	Padina	Serbia	44.5959	22.0106	822681	2018	MathiesonNature2018	Serbia_IronGates_Mesolithic
Serbia_IronGates_Mesolithic	I5239	I5239	10333	8535-8230 calBCE (9105+-62 BP, PSUAMS-2375)	Padina	Serbia	44.5959	22.0106	808809	2018	MathiesonNature2018	Serbia_IronGates_Mesolithic
Serbia_IronGates_Mesolithic	I5240	I5240	10805	9140-8570 calBCE (9469+-70 BP, PSUAMS-2377)	Padina	Serbia	44.5959	22.0106	808847	2018	MathiesonNature2018	Serbia_IronGates_Mesolithic
Serbia_IronGates_Mesolithic	I5242	I5242	10530	8805-8355 calBCE (9363+-64 BP, PSUAMS-2408)	Padina	Serbia	44.5959	22.0106	836087	2018	MathiesonNature2018	Serbia_IronGates_Mesolithic
Serbia_IronGates_Mesolithic	I5244	I5244	10785	9115-8555 calBCE (9424+-55 BP, PSUAMS-2376)	Padina	Serbia	44.5959	22.0106	808705	2018	MathiesonNature2018	Serbia_IronGates_Mesolithic
Serbia_IronGates_Mesolithic	I5402	I5402	8156	6361-6050 calBCE (7315+-63 BP, OxA-16942)	Hajduka Vodenica	Serbia	44.6403	22.3033	807581	2018	MathiesonNature2018	Serbia_IronGates_Mesolithic
Serbia_IronGates_Mesolithic	I5407	I5407	8000	6300-5800 BCE	Lepenski Vir	Serbia	44.5529	22.0276	849585	2018	MathiesonNature2018	Serbia_IronGates_Mesolithic
Serbia_IronGates_Mesolithic_published	I4881_published	I4881	8363	6570-6255 calBCE (7570+-63 BP, PSUAMS-2385)	Vlasac	Serbia	44.5337	22.0503	823784	2018	MathiesonNature2018	Serbia_IronGates_Mesolithic
Serbia_IronGates_Mesolithic_published	I4914_published	I4914	8088	6360-5986 calBCE (7264+-80 BP, OxA-16941)	Hajduka Vodenica	Serbia	44.6403	22.3033	807642	2018	MathiesonNature2018	Serbia_IronGates_Mesolithic
Syria_Ebla_EMBA	ETM010	ETM010	4550	2700-2500 BCE	Idlib Governorate, Tell Mardikh/Ebla	Syria	35.798	36.798	720090	2020	SkourtaniontiCell2020	Ebla_EMBA
Syria_Ebla_EMBA	ETM012	ETM012	4470	2574-2467 calBCE (3997+-25 BP, MAMS-41114)	Idlib Governorate, Tell Mardikh/Ebla	Syria	35.798	36.798	711114	2020	SkourtaniontiCell2020	Ebla_EMBA
Syria_Ebla_EMBA	ETM014	ETM014	3850	2000-1800 BCE	Idlib Governorate, Tell Mardikh/Ebla	Syria	35.798	36.798	614376	2020	SkourtaniontiCell2020	Ebla_EMBA
Syria_Ebla_EMBA	ETM016	ETM016	3914	2030-1891 calBCE (3605+-25 BP, MAMS-41116)	Idlib Governorate, Tell Mardikh/Ebla	Syria	35.798	36.798	404980	2020	SkourtaniontiCell2020	Ebla_EMBA
Syria_Ebla_EMBA	ETM023	ETM023	4275	2350-2300 BCE	Idlib Governorate, Tell Mardikh/Ebla	Syria	35.798	36.798	691714	2020	SkourtaniontiCell2020	Ebla_EMBA
Tajikistan_BA_DashtiKozy	I4160	I4160	3475	1650-1400 BCE	Dashty-Kozy	Tajikistan	39.4481	68.0314	828796	2019	NarasimhanPattersonScience2019	DashtiKozy_BA
Tajikistan_BA_DashtiKozy	I4257	I4257	3423	1511-1432 calBCE (3215+-20 BP, PSUAMS-2510)	Dashty-Kozy	Tajikistan	39.4481	68.0314	755064	2019	NarasimhanPattersonScience2019	DashtiKozy_BA
Tajikistan_BA_DashtiKozy	I4258	I4258	3504	1615-1504 calBCE (3285+-25 BP, PSUAMS-2121)	Dashty-Kozy	Tajikistan	39.4481	68.0314	758490	2019	NarasimhanPattersonScience2019	DashtiKozy_BA
Tajikistan_C_Sarazm	I4290	I4290	5450	3700-3300 BCE	Sarazm	Tajikistan	39.5072	67.4608	445307	2019	NarasimhanPattersonScience2019	Sarazm_C
Tajikistan_C_Sarazm	I4910	I4910	5526	3634-3522 calBCE (4765+-20 BP, PSUAMS-2624)	Sarazm	Tajikistan	39.5072	67.4608	782492	2019	NarasimhanPattersonScience2019	Sarazm_C
TUR_SE_Mardin_PPN	I8432	I8432	10700	9000-8500 BCE	Boncuklu Tarla (Southeast, Mardin, Dargecit)	Turkey	37.5262	41.8452	156990	2022	LazaridisScience2022	Anatolia_PPN
Turkey_Arslantepe_EBA	ART001	ART001	4342	2469-2298 calBCE (3908+-26 BP, MAMS-33533)	Malatya Province, Arslantepe	Turkey	38.3819	38.3611	782845	2020	SkourtaniontiCell2020	Arslantepe_EBA
Turkey_Arslantepe_EBA	ART009	ART009	4553	2838-2495 calBCE (4069+-20 BP, MAMS-37487)	Malatya Province, Arslantepe	Turkey	38.3819	38.3611	1000065	2020	SkourtaniontiCell2020	Arslantepe_EBA
Turkey_Arslantepe_EBA	ART010	ART010	4625	2857-2501 calBCE (4095+-26 BP, MAMS-33537)	Malatya Province, Arslantepe	Turkey	38.3819	38.3611	779700	2020	SkourtaniontiCell2020	Arslantepe_EBA
Turkey_Arslantepe_EBA	ART011	ART011	4640	2860-2506 calBCE (4103+-25 BP, MAMS-33538)	Malatya Province, Arslantepe	Turkey	38.3819	38.3611	640615	2020	SkourtaniontiCell2020	Arslantepe_EBA
Turkey_Arslantepe_LateC	ART012	ART012	5159	3340-3032 calBCE (4479+-26 BP, MAMS-33539)	Malatya Province, Arslantepe	Turkey	38.3819	38.3611	881003	2020	SkourtaniontiCell2020	Arslantepe_LateC
Turkey_Arslantepe_LateC	ART014	ART014	5255	3491-3108 calBCE (4573+-27 BP, MAMS-33540)	Malatya Province, Arslantepe	Turkey	38.3819	38.3611	758540	2020	SkourtaniontiCell2020	Arslantepe_LateC
Turkey_Arslantepe_LateC	ART015	ART015	5212	3482-3104 calBCE (4557+-25 BP, MAMS-33541)	Malatya Province, Arslantepe	Turkey	38.3819	38.3611	1006693	2020	SkourtaniontiCell2020	Arslantepe_LateC
Turkey_Arslantepe_LateC	ART017	ART017	5166	3357-3101 calBCE (4516+-25 BP, MAMS-33542)	Malatya Province, Arslantepe	Turkey	38.3819	38.3611	730586	2020	SkourtaniontiCell2020	Arslantepe_LateC
Turkey_Arslantepe_LateC	ART018	ART018	5260	3491-3109 calBCE (4573+-25 BP, MAMS-33543)	Malatya Province, Arslantepe	Turkey	38.3819	38.3611	845982	2020	SkourtaniontiCell2020	Arslantepe_LateC
Turkey_Arslantepe_LateC	ART022	ART022	5413	3641-3191 calBCE (4681+-75 BP, MAMS-33546)	Malatya Province, Arslantepe	Turkey	38.3819	38.3611	804962	2020	SkourtaniontiCell2020	Arslantepe_LateC
Turkey_Arslantepe_LateC	ART026	ART026	5163	3347-3092 calBCE (4491+-26 BP, MAMS-33549)	Malatya Province, Arslantepe	Turkey	38.3819	38.3611	820234	2020	SkourtaniontiCell2020	Arslantepe_LateC
Turkey_Arslantepe_LateC	ART032	ART032	5254	3486-3111 calBCE (4568+-21 BP, MAMS-34110)	Malatya Province, Arslantepe	Turkey	38.3819	38.3611	880085	2020	SkourtaniontiCell2020	Arslantepe_LateC
Turkey_Arslantepe_LateC	ART042	ART042	5767	3946-3659 calBCE (5014+-29 BP, MAMS-34119)	Malatya Province, Arslantepe	Turkey	38.3819	38.3611	940548	2020	SkourtaniontiCell2020	Arslantepe_LateC
Turkey_Boncuklu_N	ZHAG_BON004.A0101_Luk10	ZHAG	9900	8300-7600 BCE	Boncuklu	Turkey	37.75	32.8667	772445	2019	FeldmanNatureCommunications2019	Boncuklu_N
Turkey_Boncuklu_N	ZHAJ_BON034.A0101_Luk9	ZHAJ	9900	8300-7600 BCE	Boncuklu	Turkey	37.75	32.8667	486149	2019	FeldmanNatureCommunications2019	Boncuklu_N
Turkey_Boncuklu_N	ZKO_BON001.A0101_Luk7	ZKO	9900	8300-7600 BCE	Boncuklu	Turkey	37.75	32.8667	582570	2019	FeldmanNatureCommunications2019	Boncuklu_N
Turkey_Boncuklu_N	ZMOJ_BON014.A0101_Luk21	ZMOJ	9900	8300-7600 BCE	Boncuklu	Turkey	37.75	32.8667	521391	2019	FeldmanNatureCommunications2019	Boncuklu_N
Turkey_Boncuklu_N.SG	Bon002.SG	Bon002	10078	8279-7977 calBCE (Wk-29763)	Boncuklu	Turkey	37.7519	32.8649	1076781	2016	KilincCurrentBiology2016	Boncuklu_N
Turkey_CamlibelTarlasi_LateC	CBT001	CBT001	5446	3627-3377 calBCE (4725+-20 BP, MAMS-41627)	Corum Province, Camlibel Tarlasi	Turkey	40.0197	34.5861	609436	2020	SkourtaniontiCell2020	CamlibelTarlasi_LateC
Turkey_CamlibelTarlasi_LateC	CBT004	CBT004	5526	3634-3522 calBCE (4765+-20 BP, MAMS-41628)	Corum Province, Camlibel Tarlasi	Turkey	40.0197	34.5861	615196	2020	SkourtaniontiCell2020	CamlibelTarlasi_LateC
Turkey_CamlibelTarlasi_LateC	CBT005	CBT005	5415	3623-3376 calBCE (4713+-21 BP, MAMS-41629)	Corum Province, Camlibel Tarlasi	Turkey	40.0197	34.5861	509734	2020	SkourtaniontiCell2020	CamlibelTarlasi_LateC
Turkey_CamlibelTarlasi_LateC	CBT014	CBT014	5518	3637-3386 calBCE (4767+-28 BP, MAMS-41632)	Corum Province, Camlibel Tarlasi	Turkey	40.0197	34.5861	706022	2020	SkourtaniontiCell2020	CamlibelTarlasi_LateC
Turkey_CamlibelTarlasi_LateC	CBT015	CBT015	5525	3637-3526 calBCE (4787+-28 BP, MAMS-41633)	Corum Province, Camlibel Tarlasi	Turkey	40.0197	34.5861	632510	2020	SkourtaniontiCell2020	CamlibelTarlasi_LateC
Turkey_Epipaleolithic	ZBC_IPB001.B-C0101_Luk2-Pinarbasi	ZBC	15411	13629-13308 calBCE (12890+-40 BP, MAMS-30693)		Turkey	37.4833	33.0333	848431	2019	FeldmanNatureCommunications2019	Anatolia_Epipaleolithic
Turkey_N	I0707	I0707	8096	6225-6065 calBCE (7272+-34 BP, Tubitak-0455)	Northwest Anatolia, Marmara, Barcin	Turkey	40.3037	29.57	989345	2015	MathiesonNature2015	Barcin_N
Turkey_N	I0708	I0708	8101	6224-6074 calBCE (7285+-30 BP, PSUAMS-2103)	Northwest Anatolia, Marmara, Barcin	Turkey	40.3037	29.57	960649	2015	MathiesonNature2015	Barcin_N
Turkey_N	I0709	I0709	8085	6223-6034 calBCE (7255+-30 BP, PSUAMS-2952)	Northwest Anatolia, Marmara, Barcin	Turkey	40.3037	29.57	967754	2015	MathiesonNature2015	Barcin_N
Turkey_N	I0736	I0736	8300	6500-6200 BCE	Northwest Anatolia, Marmara, Barcin	Turkey	40.3037	29.57	798920	2015	MathiesonNature2015	Barcin_N
Turkey_N	I0744	I0744	8270	6400-6239 calBCE (7455+-30 BP, PSUAMS-2299)	Northwest Anatolia, Marmara, Barcin	Turkey	40.3037	29.57	868288	2015	MathiesonNature2015	Barcin_N
Turkey_N	I0745	I0745	8243	6387-6111 calBCE (7405+-30 BP, PSUAMS-2105)	Northwest Anatolia, Marmara, Barcin	Turkey	40.3037	29.57	976532	2015	MathiesonNature2015	Barcin_N
Turkey_N	I0746	I0746	7928	6070-5888 calBCE (7110+-50 BP, Poz-82177)	Northwest Anatolia, Marmara, Barcin	Turkey	40.3037	29.57	983405	2015	MathiesonNature2015	Barcin_N
Turkey_N	I1096	I1096	8300	6500-6200 BCE	Northwest Anatolia, Marmara, Barcin	Turkey	40.3037	29.57	743953	2015	MathiesonNature2015	Barcin_N
Turkey_N	I1097	I1097	8282	6420-6245 calBCE (7475+-30 BP, PSUAMS-2297)	Northwest Anatolia, Marmara, Barcin	Turkey	40.3037	29.57	740869	2015	MathiesonNature2015	Barcin_N
Turkey_N	I1098	I1098	8282	6419-6246 calBCE (7475+-25 BP, PSUAMS-2947)	Northwest Anatolia, Marmara, Barcin	Turkey	40.3037	29.57	780305	2015	MathiesonNature2015	Barcin_N
Turkey_N_published	I1579_published	I1579	8072	6221-6028 calBCE (7245+-25 BP, PSUAMS-2954)	Northwest Anatolia, Marmara, Barcin	Turkey	40.3	29.5667	815509	2015	MathiesonNature2015	Barcin_N
Turkey_N_published	I1580_published	I1580	8205	6381-6088 calBCE (7385+-40 BP, PSUAMS-1964)	Northwest Anatolia, Marmara, Barcin	Turkey	40.3037	29.57	899943	2015	MathiesonNature2015	Barcin_N
Turkey_N_published	I1581_published	I1581	8252	6386-6228 calBCE (7415+-30 BP, PSUAMS-2104)	Northwest Anatolia, Marmara, Barcin	Turkey	40.3037	29.57	821124	2015	MathiesonNature2015	Barcin_N
Turkey_N_published	I1585_published	I1585	8021	6217-6007 calBCE (7215+-30 BP, PSUAMS-2953)	Northwest Anatolia, Marmara, Barcin	Turkey	40.3	29.5667	820761	2015	MathiesonNature2015	Barcin_N
Turkey_N.DG	I1583.DG	I1583	8273	6424-6233 calBCE (7460+-50 BP, Poz-82231)	Northwest Anatolia, Marmara, Barcin	Turkey	40.3037	29.6085	1130481	2015	GokhmanNatureCommunications2020 (deep shotgun version of individual originally reported in MathiesonNature2015)	Barcin_N
Turkey_N.SG	Bar31.SG	Bar31	8272	6417-6236 calBCE (7457+-44 BP, UBA-29838)	Northwest Anatolia, Marmara, Barcin	Turkey	40.3037	29.6085	1062837	2016	HofmanovaPNAS2016	Barcin_N
Turkey_N.SG	Bar8.SG	Bar8	8064	6221-6021 calBCE (7238+-38 BP, UBA-29837)	Northwest Anatolia, Marmara, Barcin	Turkey	40.3037	29.6085	1140766	2016	HofmanovaPNAS2016	Barcin_N
Turkmenistan_C_Geoksyur	I12480	I12480	5050	3400-2800 BCE	Geoksyur	Turkmenistan	37.1907	61.0343	477034	2019	NarasimhanPattersonScience2019	Geoksyur_C
Turkmenistan_C_Geoksyur	I12481	I12481	5050	3400-2800 BCE	Geoksyur	Turkmenistan	37.1907	61.0343	481882	2019	NarasimhanPattersonScience2019	Geoksyur_C
Turkmenistan_C_Geoksyur	I12483	I12483	5050	3400-2800 BCE	Geoksyur	Turkmenistan	37.1907	61.0343	346300	2019	NarasimhanPattersonScience2019	Geoksyur_C
Turkmenistan_C_Geoksyur	I12485	I12485	5050	3400-2800 BCE	Geoksyur	Turkmenistan	37.1907	61.0343	757725	2019	NarasimhanPattersonScience2019	Geoksyur_C
Turkmenistan_C_Geoksyur	I12486	I12486	5050	3400-2800 BCE	Geoksyur	Turkmenistan	37.1907	61.0343	771873	2019	NarasimhanPattersonScience2019	Geoksyur_C
Turkmenistan_C_Geoksyur	I12487	I12487	5050	3400-2800 BCE	Geoksyur	Turkmenistan	37.1907	61.0343	429691	2019	NarasimhanPattersonScience2019	Geoksyur_C
Turkmenistan_C_Geoksyur	I8504	I8504	4963	3096-2919 calBCE (4400+-25 BP, PSUAMS-3986)	Geoksyur	Turkmenistan	37.1907	61.0343	358493	2019	NarasimhanPattersonScience2019	Geoksyur_C
Turkmenistan_C_Geoksyur	I8510	I8510	5163	3346-3092 calBCE (4490+-25 BP, PSUAMS-3987)	Geoksyur	Turkmenistan	37.1907	61.0343	343488	2019	NarasimhanPattersonScience2019	Geoksyur_C
Turkmenistan_C_Namazga.SG	DA380_final.SG	DA380	5173	3366-3098 calBCE (4528+-40 BP, UBA-33659)	Kara-Depe	Turkmenistan	37.601	59.3284	323451	2018	DamgaardScience2018	Namazga_C
Turkmenistan_C_Namazga.SG	DA381_final.SG	DA381	5174	3367-3098 calBCE (4530+-40 BP, UBA-33660)	Geoksyur	Turkmenistan	37.4557	60.7459	440199	2018	DamgaardScience2018	Namazga_C
Turkmenistan_C_Parkhai	I4259	I4259	5021	3315-2928 calBCE (4425+-20 BP, PSUAMS-2799)	Parkhai II	Turkmenistan	38.348	56.2454	677563	2019	NarasimhanPattersonScience2019	Parkhai_C
Turkmenistan_C_Parkhai	I4634	I4634	4998	3312-2920 calBCE (4415+-25 BP, PSUAMS-3757)	Parkhai II	Turkmenistan	38.348	56.2454	780697	2019	NarasimhanPattersonScience2019	Parkhai_C
Turkmenistan_C_Parkhai	I4635	I4635	5450	3700-3300 BCE	Parkhai II	Turkmenistan	38.348	56.2454	782045	2019	NarasimhanPattersonScience2019	Parkhai_C
Turkmenistan_C_Parkhai	I6669	I6669	4924	3081-2907 calBCE (4365+-25 BP, PSUAMS-2950)	Parkhai II	Turkmenistan	38.348	56.2454	768457	2019	NarasimhanPattersonScience2019	Parkhai_C
Turkmenistan_C_TepeAnau	I4085	I4085	5450	4000-3000 BCE	Turkestan, Tepe Anau	Turkmenistan	37.872	58.225	647606	2019	NarasimhanPattersonScience2019	TepeAnau_C
Turkmenistan_C_TepeAnau	I4086	I4086	5450	4000-3000 BCE	Turkestan, Tepe Anau	Turkmenistan	37.872	58.225	720629	2019	NarasimhanPattersonScience2019	TepeAnau_C
Turkmenistan_C_TepeAnau	I4087	I4087	5450	4000-3000 BCE	Turkestan, Tepe Anau	Turkmenistan	37.872	58.225	786579	2019	NarasimhanPattersonScience2019	TepeAnau_C
Turkmenistan_Gonur_BA_1	I10410	I10410	3750	1900-1700 BCE	Gonur	Turkmenistan	38.2123	62.0344	248971	2019	NarasimhanPattersonScience2019	Gonur_BA
Turkmenistan_Gonur_BA_1	I1781	I1781	3832	2014-1771 calBCE (3550+-30 BP, PSUAMS-2065)	Gonur	Turkmenistan	38.2123	62.0344	306879	2019	NarasimhanPattersonScience2019	Gonur_BA
Turkmenistan_Gonur_BA_1	I1788	I1788	3947	2130-1896 calBCE (3630+-30 BP, PSUAMS-2066)	Gonur	Turkmenistan	38.2123	62.0344	280839	2019	NarasimhanPattersonScience2019	Gonur_BA
Turkmenistan_Gonur_BA_1	I2116	I2116	3916	2123-1830 calBCE (3605+-35 BP, Poz-83490)	Gonur	Turkmenistan	38.2123	62.0344	316920	2019	NarasimhanPattersonScience2019	Gonur_BA
Uzbekistan_Bustan_BA	I11026	I11026	3400	1600-1300 BCE	Bustan	Uzbekistan	37.6667	67	290383	2019	NarasimhanPattersonScience2019	Bustan_BA
Uzbekistan_Bustan_BA	I11027	I11027	3526	1631-1508 calBCE (3315+-25 BP, PSUAMS-6198)	Bustan	Uzbekistan	37.6667	67	741299	2019	NarasimhanPattersonScience2019	Bustan_BA
Uzbekistan_Bustan_BA	I4157	I4157	3400	1600-1300 BCE	Bustan	Uzbekistan	37.6667	67	276631	2019	NarasimhanPattersonScience2019	Bustan_BA
Uzbekistan_Bustan_BA	I4159	I4159	3400	1600-1300 BCE	Bustan	Uzbekistan	37.6667	67	238571	2019	NarasimhanPattersonScience2019	Bustan_BA
Uzbekistan_Bustan_BA	I5604	I5604	3745	1880-1695 calBCE (3465+-20 BP, PSUAMS-2774)	Bustan	Uzbekistan	37.6667	67	762711	2019	NarasimhanPattersonScience2019	Bustan_BA
Uzbekistan_Bustan_BA	I5605	I5605	3400	1600-1300 BCE	Bustan	Uzbekistan	37.6667	67	254127	2019	NarasimhanPattersonScience2019	Bustan_BA
Uzbekistan_Dzharkutan_BA_1	I4161	I4161	3900	2100-1800 BCE	Dzharkutan	Uzbekistan	37.75	67	712274	2019	NarasimhanPattersonScience2019	Dzharkutan_BA
Uzbekistan_Dzharkutan_BA_1	I4163	I4163	3458	1607-1444 calBCE (3250+-25 BP, PSUAMS-2112)	Dzharkutan	Uzbekistan	37.75	67	571002	2019	NarasimhanPattersonScience2019	Dzharkutan_BA
Uzbekistan_Dzharkutan_BA_1	I4312	I4312	3609	1741-1549 calBCE (3370+-20 BP, PSUAMS-2516)	Dzharkutan	Uzbekistan	37.75	67	662102	2019	NarasimhanPattersonScience2019	Dzharkutan_BA
Uzbekistan_Dzharkutan_BA_1	I4315	I4315	3461	1540-1455 calBCE (3255+-15 BP, PSUAMS-2518)	Dzharkutan	Uzbekistan	37.75	67	717597	2019	NarasimhanPattersonScience2019	Dzharkutan_BA
Uzbekistan_Dzharkutan_BA_1	I7411	I7411	3542	1681-1533 calBCE (3335+-20 BP, PSUAMS-3227)	Dzharkutan	Uzbekistan	37.75	67	718803	2019	NarasimhanPattersonScience2019	Dzharkutan_BA
Uzbekistan_Dzharkutan_BA_2	I4901	I4901	3900	2100-1800 BCE	Dzharkutan	Uzbekistan	37.75	67	776881	2019	NarasimhanPattersonScience2019	Dzharkutan_BA
Uzbekistan_Dzharkutan_BA_2	I5608	I5608	3900	2100-1800 BCE	Dzharkutan	Uzbekistan	37.75	67	920638	2019	NarasimhanPattersonScience2019	Dzharkutan_BA
Uzbekistan_Dzharkutan_BA_3	I7412	I7412	3642	1748-1624 calBCE (3405+-20 BP, PSUAMS-3228)	Dzharkutan	Uzbekistan	37.75	67	654006	2019	NarasimhanPattersonScience2019	Dzharkutan_BA
Uzbekistan_Kashkarchi_BA	I4153	I4153	3050	1200-1000 BCE	Ferghana, Burial Kashkarchi	Uzbekistan	40.3772	71.855	414393	2019	NarasimhanPattersonScience2019	Kashkarchi_BA
Uzbekistan_Kashkarchi_BA	I4255	I4255	3050	1200-1000 BCE	Ferghana, Burial Kashkarchi	Uzbekistan	40.3772	71.855	718049	2019	NarasimhanPattersonScience2019	Kashkarchi_BA
Uzbekistan_Kokcha_BA	I12499	I12499	3369	1497-1316 calBCE (3145+-25 BP, PSUAMS-5284)	Kokcha 3	Uzbekistan	40.54	64.99	789482	2019	NarasimhanPattersonScience2019	Kokcha_BA
Uzbekistan_Kokcha_BA	I8506	I8506	3614	1741-1613 calBCE (3375+-20 BP, PSUAMS-5275)	Kokcha 3	Uzbekistan	40.54	64.99	542145	2019	NarasimhanPattersonScience2019	Kokcha_BA
Uzbekistan_Kokcha_BA	I8507	I8507	3950	2500-1500 BCE	Kokcha 3	Uzbekistan	40.54	64.99	260308	2019	NarasimhanPattersonScience2019	Kokcha_BA
Uzbekistan_SappaliTepe_BA	I4289	I4289	3790	1935-1751 calBCE (3525+-25 BP, PSUAMS-2125)	Sappali Tepe	Uzbekistan	37.4167	66.8333	661422	2019	NarasimhanPattersonScience2019	SappaliTepe_BA
Uzbekistan_SappaliTepe_BA	I7414	I7414	3925	2031-1900 calBCE (3615+-20 BP, PSUAMS-3106)	Sappali Tepe	Uzbekistan	37.4167	66.8333	916560	2019	NarasimhanPattersonScience2019	SappaliTepe_BA
Uzbekistan_SappaliTepe_BA	I7416	I7416	3824	1949-1774 calBCE (3545+-20 BP, PSUAMS-3117)	Sappali Tepe	Uzbekistan	37.4167	66.8333	891786	2019	NarasimhanPattersonScience2019	SappaliTepe_BA
Uzbekistan_SappaliTepe_BA	I7419	I7419	3754	1881-1700 calBCE (3475+-20 BP, PSUAMS-3229)	Sappali Tepe	Uzbekistan	37.4167	66.8333	854940	2019	NarasimhanPattersonScience2019	SappaliTepe_BA
Uzbekistan_SappaliTepe_BA	I7420	I7420	3750	2000-1600 BCE	Sappali Tepe	Uzbekistan	37.4167	66.8333	881207	2019	NarasimhanPattersonScience2019	SappaliTepe_BA
Uzbekistan_SappaliTepe_BA	I7421	I7421	3790	1935-1751 calBCE (3525+-25 BP, PSUAMS-3120)	Sappali Tepe	Uzbekistan	37.4167	66.8333	848788	2019	NarasimhanPattersonScience2019	SappaliTepe_BA
Uzbekistan_SappaliTepe_BA	I7492	I7492	3853	2010-1779 calBCE (3560+-20 BP, PSUAMS-3121)	Sappali Tepe	Uzbekistan	37.4167	66.8333	894145	2019	NarasimhanPattersonScience2019	SappaliTepe_BA
Uzbekistan_SappaliTepe_BA2	I7494	I7494	3875	2016-1830 calBCE (3575+-20 BP, PSUAMS-3230)	Sappali Tepe	Uzbekistan	37.4167	66.8333	726707	2019	NarasimhanPattersonScience2019	SappaliTepe_BA
Uzbekistan_SappaliTepe_BA2	I7495	I7495	3853	2010-1779 calBCE (3560+-20 BP, PSUAMS-3122)	Sappali Tepe	Uzbekistan	37.4167	66.8333	812723	2019	NarasimhanPattersonScience2019	SappaliTepe_BA
Aari.DG	T_Aari-1.DG	T_Aari-1	0	present	Gieza	Ethiopia	5.84	36.54	1117569	..	FanGenomeBiology2019	Aari
Aari.DG	T_Aari-2.DG	T_Aari-2	0	present	Gieza	Ethiopia	5.84	36.54	1118169	..	FanGenomeBiology2019	Aari
Adygei.SDG	HGDP01382.SDG	HGDP01382	0	present	Krasnodar	Russia	44.65	40	1136385	2020	BergstromScience2020	Adygei	coordinates given were in the Black Sea, using coordinates from Adygea state capital
Adygei.SDG	HGDP01383.SDG	HGDP01383	0	present	Krasnodar	Russia	44.65	40	1136710	2020	BergstromScience2020	Adygei	coordinates given were in the Black Sea, using coordinates from Adygea state capital
Adygei.SDG	HGDP01385.SDG	HGDP01385	0	present	Krasnodar	Russia	44.65	40	1137171	2020	BergstromScience2020	Adygei	coordinates given were in the Black Sea, using coordinates from Adygea state capital
Adygei.SDG	HGDP01386.SDG	HGDP01386	0	present	Krasnodar	Russia	44.65	40	1137867	2020	BergstromScience2020	Adygei	coordinates given were in the Black Sea, using coordinates from Adygea state capital
Adygei.SDG	HGDP01387.SDG	HGDP01387	0	present	Krasnodar	Russia	44.65	40	1136750	2020	BergstromScience2020	Adygei	coordinates given were in the Black Sea, using coordinates from Adygea state capital
Adygei.SDG	HGDP01396.SDG	HGDP01396	0	present	Krasnodar	Russia	44.65	40	1136238	2020	BergstromScience2020	Adygei	coordinates given were in the Black Sea, using coordinates from Adygea state capital
Adygei.SDG	HGDP01397.SDG	HGDP01397	0	present	Krasnodar	Russia	44.65	40	1138804	2020	BergstromScience2020	Adygei	coordinates given were in the Black Sea, using coordinates from Adygea state capital
Adygei.SDG	HGDP01398.SDG	HGDP01398	0	present	Krasnodar	Russia	44.65	40	1135841	2020	BergstromScience2020	Adygei	coordinates given were in the Black Sea, using coordinates from Adygea state capital
Adygei.SDG	HGDP01399.SDG	HGDP01399	0	present	Krasnodar	Russia	44.65	40	1137251	2020	BergstromScience2020	Adygei	coordinates given were in the Black Sea, using coordinates from Adygea state capital
Adygei.SDG	HGDP01400.SDG	HGDP01400	0	present	Krasnodar	Russia	44.65	40	1136012	2020	BergstromScience2020	Adygei	coordinates given were in the Black Sea, using coordinates from Adygea state capital
Adygei.SDG	HGDP01401.SDG	HGDP01401	0	present	Krasnodar	Russia	44.65	40	1141099	2020	BergstromScience2020	Adygei	coordinates given were in the Black Sea, using coordinates from Adygea state capital
Adygei.SDG	HGDP01402.SDG	HGDP01402	0	present	Krasnodar	Russia	44.65	40	1141446	2020	BergstromScience2020	Adygei	coordinates given were in the Black Sea, using coordinates from Adygea state capital
Adygei.SDG	HGDP01403.SDG	HGDP01403	0	present	Krasnodar	Russia	44.65	40	1137234	2020	BergstromScience2020	Adygei	coordinates given were in the Black Sea, using coordinates from Adygea state capital
Adygei.SDG	HGDP01404.SDG	HGDP01404	0	present	Krasnodar	Russia	44.65	40	1132256	2020	BergstromScience2020	Adygei	coordinates given were in the Black Sea, using coordinates from Adygea state capital
Aleut.DG	S_Aleut-2.DG	Ale20	0	present	Nikolskoye, Commander Islands	Russia	55.18	166	1119771	..	MallickNature2016	Aleut
Aleut.DG	S_Aleut-1.DG	Ale22	0	present	Nikolskoye, Commander Islands	Russia	55.18	166	1119870	..	MallickNature2016	Aleut
Altaian.DG	S_Altaian-1.DG	altai363p	0	present	Tenga, Ongudaisky district, Altai Republic	Russia	50.8401	85.6542	1119356	..	MallickNature2016	Altaian
Altaian.SG	Altais2.SG	Altais2	0	present	..	Russia	50.8401	85.6542	1149048	..	DamgaardScience2018	Altaian	coordinates from altai363p
Ami.DG	S_Ami-1.DG	NA13607	0	present	..	Taiwan	22.8431	121.185	1119534	..	MallickNature2016	Ami
Ami.DG	S_Ami-2.DG	NA13616	0	present	..	Taiwan	22.8431	121.185	1119335	..	MallickNature2016	Ami
Ancestor.REF	Ancestor.REF	Ancestor	0	present	..	..	..	..	1135001	..	ReferenceGenome	Ancestor.REF
Armenian.DG	S_Armenian-1.DG	armenia293	0	present	Yerevan	Armenia	39.8153	46.7519	1119649	..	MallickNature2016	Armenian
Armenian.DG	S_Armenian-2.DG	S_Armenian-2	0	present	Kars (ancestors from Kars, born in Akhuzyan)	Armenia	40.6045	43.1008	1119554	..	MallickNature2016	Armenian
Australian.DG	B_Australian-3.DG	B_Australian-3	0	present	..	Australia	-13	143	1116944	..	MallickNature2016	Australian
Australian.DG	B_Australian-4.DG	B_Australian-4	0	present	..	Australia	-13	143	1118393	..	PrueferNature2013	Australian
Balochi.SDG	HGDP00052.SDG	HGDP00052	0	present	..	Pakistan	30.4987	66.5	1132767	2020	BergstromScience2020	Balochi
Balochi.SDG	HGDP00054.SDG	HGDP00054	0	present	..	Pakistan	30.4987	66.5	1139051	2020	BergstromScience2020	Balochi
Balochi.SDG	HGDP00056.SDG	HGDP00056	0	present	..	Pakistan	30.4987	66.5	1136131	2020	BergstromScience2020	Balochi
Balochi.SDG	HGDP00058.SDG	HGDP00058	0	present	..	Pakistan	30.4987	66.5	1141389	2020	BergstromScience2020	Balochi
Balochi.SDG	HGDP00062.SDG	HGDP00062	0	present	..	Pakistan	30.4987	66.5	1136136	2020	BergstromScience2020	Balochi
Balochi.SDG	HGDP00064.SDG	HGDP00064	0	present	..	Pakistan	30.4987	66.5	1135295	2020	BergstromScience2020	Balochi
Balochi.SDG	HGDP00066.SDG	HGDP00066	0	present	..	Pakistan	30.4987	66.5	1135386	2020	BergstromScience2020	Balochi
Balochi.SDG	HGDP00068.SDG	HGDP00068	0	present	..	Pakistan	30.4987	66.5	1140049	2020	BergstromScience2020	Balochi
Balochi.SDG	HGDP00074.SDG	HGDP00074	0	present	..	Pakistan	30.4987	66.5	1134378	2020	BergstromScience2020	Balochi
Balochi.SDG	HGDP00078.SDG	HGDP00078	0	present	..	Pakistan	30.4987	66.5	1136114	2020	BergstromScience2020	Balochi
Balochi.SDG	HGDP00080.SDG	HGDP00080	0	present	..	Pakistan	30.4987	66.5	1138200	2020	BergstromScience2020	Balochi
Balochi.SDG	HGDP00082.SDG	HGDP00082	0	present	..	Pakistan	30.4987	66.5	1139395	2020	BergstromScience2020	Balochi
Balochi.SDG	HGDP00086.SDG	HGDP00086	0	present	..	Pakistan	30.4987	66.5	1139122	2020	BergstromScience2020	Balochi
Balochi.SDG	HGDP00088.SDG	HGDP00088	0	present	..	Pakistan	30.4987	66.5	1133783	2020	BergstromScience2020	Balochi
Balochi.SDG	HGDP00090.SDG	HGDP00090	0	present	..	Pakistan	30.4987	66.5	1141315	2020	BergstromScience2020	Balochi
Balochi.SDG	HGDP00092.SDG	HGDP00092	0	present	..	Pakistan	30.4987	66.5	1136014	2020	BergstromScience2020	Balochi
Balochi.SDG	HGDP00094.SDG	HGDP00094	0	present	..	Pakistan	30.4987	66.5	1134929	2020	BergstromScience2020	Balochi
Balochi.SDG	HGDP00096.SDG	HGDP00096	0	present	..	Pakistan	30.4987	66.5	1132916	2020	BergstromScience2020	Balochi
Balochi.SDG	HGDP00098.SDG	HGDP00098	0	present	..	Pakistan	30.4987	66.5	1137173	2020	BergstromScience2020	Balochi
Balochi.SDG	HGDP00183.SDG	HGDP00183	0	present	..	Pakistan	25.4906	69	1138990	2020	BergstromScience2020	Balochi
BantuKenya.SDG	HGDP01405.SDG	HGDP01405	0	present	..	Kenya	-3	37	1137380	2020	BergstromScience2020	BantuKenya
BantuKenya.SDG	HGDP01408.SDG	HGDP01408	0	present	..	Kenya	-3	37	1137659	2020	BergstromScience2020	BantuKenya
BantuKenya.SDG	HGDP01414.SDG	HGDP01414	0	present	..	Kenya	-3	37	1140854	2020	BergstromScience2020	BantuKenya
BantuKenya.SDG	HGDP01417.SDG	HGDP01417	0	present	..	Kenya	-3	37	1141012	2020	BergstromScience2020	BantuKenya
BantuKenya.SDG	HGDP01418.SDG	HGDP01418	0	present	..	Kenya	-3	37	1136008	2020	BergstromScience2020	BantuKenya
BantuKenya.SDG	HGDP01419.SDG	HGDP01419	0	present	..	Kenya	-3	37	1135045	2020	BergstromScience2020	BantuKenya
BantuSA.SDG	HGDP00993.SDG	HGDP00993	0	present	..	South Africa	-29	30	1137445	2020	BergstromScience2020	BantuSA
BantuSA.SDG	HGDP00994.SDG	HGDP00994	0	present	..	Lesotho	-29	29	1137079	2020	BergstromScience2020	BantuSA
BantuSA.SDG	HGDP01030.SDG	HGDP01030	0	present	..	BotswanaOrNamibia	-28	24	1140679	2020	BergstromScience2020	BantuSA
BantuSA.SDG	HGDP01033.SDG	HGDP01033	0	present	..	South Africa	-28	31	1137451	2020	BergstromScience2020	BantuSA
BantuSA.SDG	HGDP01034.SDG	HGDP01034	0	present	..	BotswanaOrNamibia	-28	24	1140560	2020	BergstromScience2020	BantuSA
Bashkir.SG	Bashkirs1.SG	Bashkirs1	0	present	..	Russia	54.75	55.9667	1149504	..	DamgaardScience2018	Bashkir	coordinates of Bashkiria state capital
Bashkir.SG	Bashkirs3.SG	Bashkirs3	0	present	..	Russia	54.75	55.9667	1149536	..	DamgaardScience2018	Bashkir	coordinates of Bashkiria state capital
Basque.SDG	HGDP01357.SDG	HGDP01357	0	present	..	France	43	0	1138757	2020	BergstromScience2020	Basque
Basque.SDG	HGDP01358.SDG	HGDP01358	0	present	..	France	43	0	1138801	2020	BergstromScience2020	Basque
Basque.SDG	HGDP01359.SDG	HGDP01359	0	present	..	France	43	0	1138651	2020	BergstromScience2020	Basque
Basque.SDG	HGDP01360.SDG	HGDP01360	0	present	..	France	43	0	1139183	2020	BergstromScience2020	Basque
Basque.SDG	HGDP01361.SDG	HGDP01361	0	present	..	France	43	0	1138225	2020	BergstromScience2020	Basque
Basque.SDG	HGDP01362.SDG	HGDP01362	0	present	..	France	43	0	1136252	2020	BergstromScience2020	Basque
Basque.SDG	HGDP01363.SDG	HGDP01363	0	present	..	France	43	0	1136384	2020	BergstromScience2020	Basque
Basque.SDG	HGDP01364.SDG	HGDP01364	0	present	..	France	43	0	1141274	2020	BergstromScience2020	Basque
Basque.SDG	HGDP01365.SDG	HGDP01365	0	present	..	France	43	0	1141106	2020	BergstromScience2020	Basque
Basque.SDG	HGDP01366.SDG	HGDP01366	0	present	..	France	43	0	1139848	2020	BergstromScience2020	Basque
Basque.SDG	HGDP01368.SDG	HGDP01368	0	present	..	France	43	0	1139738	2020	BergstromScience2020	Basque
Basque.SDG	HGDP01370.SDG	HGDP01370	0	present	..	France	43	0	1139169	2020	BergstromScience2020	Basque
Basque.SDG	HGDP01373.SDG	HGDP01373	0	present	..	France	43	0	1132853	2020	BergstromScience2020	Basque
Basque.SDG	HGDP01374.SDG	HGDP01374	0	present	..	France	43	0	1135676	2020	BergstromScience2020	Basque
Basque.SDG	HGDP01375.SDG	HGDP01375	0	present	..	France	43	0	1139134	2020	BergstromScience2020	Basque
Basque.SDG	HGDP01376.SDG	HGDP01376	0	present	..	France	43	0	1139609	2020	BergstromScience2020	Basque
Basque.SDG	HGDP01377.SDG	HGDP01377	0	present	..	France	43	0	1138975	2020	BergstromScience2020	Basque
Basque.SDG	HGDP01378.SDG	HGDP01378	0	present	..	France	43	0	1137468	2020	BergstromScience2020	Basque
Basque.SDG	HGDP01379.SDG	HGDP01379	0	present	..	France	43	0	1138466	2020	BergstromScience2020	Basque
Basque.SDG	HGDP01380.SDG	HGDP01380	0	present	..	France	43	0	1134586	2020	BergstromScience2020	Basque
BEB.SG	HG03007.SG	HG03007	0	present	Bengalis	Bangladesh	23.7	90.4	1148160	..	1KGPhase3	Bengali
BEB.SG	HG03615.SG	HG03615	0	present	Bengalis	Bangladesh	23.7	90.4	1148216	..	1KGPhase3	Bengali	coordinates from HG03007
BEB.SG	HG03908.SG	HG03908	0	present	Bengalis	Bangladesh	23.7	90.4	1145679	..	1KGPhase3	Bengali	coordinates from HG03007
BEB.SG	HG04194.SG	HG04194	0	present	Bengalis	Bangladesh	23.7	90.4	1148776	..	1KGPhase3	Bengali	coordinates from HG03007
BEB.SG	HG03012.SG	HG03012	0	present	Bengalis	Bangladesh	23.7	90.4	1137397	..	1KGPhase3	Bengali	coordinates from HG03007
BEB.SG	HG03600.SG	HG03600	0	present	Bengalis	Bangladesh	23.7	90.4	1146900	..	1KGPhase3	Bengali	coordinates from HG03007
BEB.SG	HG04146.SG	HG04146	0	present	Bengalis	Bangladesh	23.7	90.4	1140575	..	1KGPhase3	Bengali	coordinates from HG03007
BEB.SG	HG03910.SG	HG03910	0	present	Bengalis	Bangladesh	23.7	90.4	1137779	..	1KGPhase3	Bengali	coordinates from HG03007
BEB.SG	HG03603.SG	HG03603	0	present	Bengalis	Bangladesh	23.7	90.4	1144038	..	1KGPhase3	Bengali	coordinates from HG03007
BEB.SG	HG03926.SG	HG03926	0	present	Bengalis	Bangladesh	23.7	90.4	1116650	..	1KGPhase3	Bengali	coordinates from HG03007
BEB.SG	HG03802.SG	HG03802	0	present	Bengalis	Bangladesh	23.7	90.4	1148440	..	1KGPhase3	Bengali	coordinates from HG03007
BEB.SG	HG04161.SG	HG04161	0	present	Bengalis	Bangladesh	23.7	90.4	1148018	..	1KGPhase3	Bengali	coordinates from HG03007
BEB.SG	HG03793.SG	HG03793	0	present	Bengalis	Bangladesh	23.7	90.4	1145719	..	1KGPhase3	Bengali	coordinates from HG03007
BEB.SG	HG03808.SG	HG03808	0	present	Bengalis	Bangladesh	23.7	90.4	1139453	..	1KGPhase3	Bengali	coordinates from HG03007
BEB.SG	HG04159.SG	HG04159	0	present	Bengalis	Bangladesh	23.7	90.4	1138449	..	1KGPhase3	Bengali	coordinates from HG03007
BEB.SG	HG03922.SG	HG03922	0	present	Bengalis	Bangladesh	23.7	90.4	1143113	..	1KGPhase3	Bengali	coordinates from HG03007
BEB.SG	HG03928.SG	HG03928	0	present	Bengalis	Bangladesh	23.7	90.4	1140150	..	1KGPhase3	Bengali	coordinates from HG03007
BEB.SG	HG03905.SG	HG03905	0	present	Bengalis	Bangladesh	23.7	90.4	1135765	..	1KGPhase3	Bengali	coordinates from HG03007
BEB.SG	HG04171.SG	HG04171	0	present	Bengalis	Bangladesh	23.7	90.4	1146531	..	1KGPhase3	Bengali	coordinates from HG03007
BEB.SG	HG03826.SG	HG03826	0	present	Bengalis	Bangladesh	23.7	90.4	1143283	..	1KGPhase3	Bengali	coordinates from HG03007
BedouinA.SDG	HGDP00609.SDG	HGDP00609	0	present	..	Israel	31	35	1133516	2020	BergstromScience2020	BedouinA
BedouinA.SDG	HGDP00611.SDG	HGDP00611	0	present	..	Israel	31	35	1140269	2020	BergstromScience2020	BedouinA
BedouinA.SDG	HGDP00613.SDG	HGDP00613	0	present	..	Israel	31	35	1138361	2020	BergstromScience2020	BedouinA
BedouinA.SDG	HGDP00614.SDG	HGDP00614	0	present	..	Israel	31	35	1137669	2020	BergstromScience2020	BedouinA
BedouinA.SDG	HGDP00615.SDG	HGDP00615	0	present	..	Israel	31	35	1133165	2020	BergstromScience2020	BedouinA
BedouinA.SDG	HGDP00619.SDG	HGDP00619	0	present	..	Israel	31	35	1139101	2020	BergstromScience2020	BedouinA
BedouinA.SDG	HGDP00620.SDG	HGDP00620	0	present	..	Israel	31	35	1138673	2020	BergstromScience2020	BedouinA
BedouinA.SDG	HGDP00622.SDG	HGDP00622	0	present	..	Israel	31	35	1137993	2020	BergstromScience2020	BedouinA
BedouinA.SDG	HGDP00625.SDG	HGDP00625	0	present	..	Israel	31	35	1139878	2020	BergstromScience2020	BedouinA
BedouinA.SDG	HGDP00628.SDG	HGDP00628	0	present	..	Israel	31	35	1139563	2020	BergstromScience2020	BedouinA
BedouinA.SDG	HGDP00632.SDG	HGDP00632	0	present	..	Israel	31	35	1135854	2020	BergstromScience2020	BedouinA
BedouinA.SDG	HGDP00635.SDG	HGDP00635	0	present	..	Israel	31	35	1136973	2020	BergstromScience2020	BedouinA
BedouinA.SDG	HGDP00637.SDG	HGDP00637	0	present	..	Israel	31	35	1137361	2020	BergstromScience2020	BedouinA
BedouinA.SDG	HGDP00638.SDG	HGDP00638	0	present	..	Israel	31	35	1136951	2020	BergstromScience2020	BedouinA
BedouinA.SDG	HGDP00640.SDG	HGDP00640	0	present	..	Israel	31	35	1137745	2020	BergstromScience2020	BedouinA
BedouinA.SDG	HGDP00644.SDG	HGDP00644	0	present	..	Israel	31	35	1136925	2020	BergstromScience2020	BedouinA
BedouinA.SDG	HGDP00645.SDG	HGDP00645	0	present	..	Israel	31	35	1136529	2020	BergstromScience2020	BedouinA
BedouinA.SDG	HGDP00646.SDG	HGDP00646	0	present	..	Israel	31	35	1137912	2020	BergstromScience2020	BedouinA
BedouinA.SDG	HGDP00647.SDG	HGDP00647	0	present	..	Israel	31	35	1138023	2020	BergstromScience2020	BedouinA
BedouinA.SDG	HGDP00654.SDG	HGDP00654	0	present	..	Israel	31	35	1139598	2020	BergstromScience2020	BedouinA
BedouinB.SDG	HGDP00607.SDG	HGDP00607	0	present	..	Israel	31	35	1137710	2020	BergstromScience2020	BedouinB
BedouinB.SDG	HGDP00608.SDG	HGDP00608	0	present	..	Israel	31	35	1133867	2020	BergstromScience2020	BedouinB
BedouinB.SDG	HGDP00610.SDG	HGDP00610	0	present	..	Israel	31	35	1137664	2020	BergstromScience2020	BedouinB
BedouinB.SDG	HGDP00612.SDG	HGDP00612	0	present	..	Israel	31	35	1138392	2020	BergstromScience2020	BedouinB
BedouinB.SDG	HGDP00616.SDG	HGDP00616	0	present	..	Israel	31	35	1141312	2020	BergstromScience2020	BedouinB
BedouinB.SDG	HGDP00618.SDG	HGDP00618	0	present	..	Israel	31	35	1138322	2020	BergstromScience2020	BedouinB
BedouinB.SDG	HGDP00623.SDG	HGDP00623	0	present	..	Israel	31	35	1139042	2020	BergstromScience2020	BedouinB
BedouinB.SDG	HGDP00624.SDG	HGDP00624	0	present	..	Israel	31	35	1139116	2020	BergstromScience2020	BedouinB
BedouinB.SDG	HGDP00630.SDG	HGDP00630	0	present	..	Israel	31	35	1139767	2020	BergstromScience2020	BedouinB
BedouinB.SDG	HGDP00631.SDG	HGDP00631	0	present	..	Israel	31	35	1139197	2020	BergstromScience2020	BedouinB
BedouinB.SDG	HGDP00636.SDG	HGDP00636	0	present	..	Israel	31	35	1139532	2020	BergstromScience2020	BedouinB
BedouinB.SDG	HGDP00641.SDG	HGDP00641	0	present	..	Israel	31	35	1133812	2020	BergstromScience2020	BedouinB
BedouinB.SDG	HGDP00643.SDG	HGDP00643	0	present	..	Israel	31	35	1138756	2020	BergstromScience2020	BedouinB
BedouinB.SDG	HGDP00648.SDG	HGDP00648	0	present	..	Israel	31	35	1133122	2020	BergstromScience2020	BedouinB
BedouinB.SDG	HGDP00649.SDG	HGDP00649	0	present	..	Israel	31	35	1138101	2020	BergstromScience2020	BedouinB
BedouinB.SDG	HGDP00650.SDG	HGDP00650	0	present	..	Israel	31	35	1141287	2020	BergstromScience2020	BedouinB
BedouinB.SDG	HGDP00651.SDG	HGDP00651	0	present	..	Israel	31	35	1137150	2020	BergstromScience2020	BedouinB
BedouinB.SDG	HGDP00653.SDG	HGDP00653	0	present	..	Israel	31	35	1137230	2020	BergstromScience2020	BedouinB
BedouinB.SDG	HGDP00701.SDG	HGDP00701	0	present	..	Israel	31	35	1135840	2020	BergstromScience2020	BedouinB
Biaka.SDG	HGDP00454.SDG	HGDP00454	0	present	..	Central African Republic	4	17	1139306	2020	BergstromScience2020	Biaka
Biaka.SDG	HGDP00455.SDG	HGDP00455	0	present	..	Central African Republic	4	17	1139294	2020	BergstromScience2020	Biaka
Biaka.SDG	HGDP00457.SDG	HGDP00457	0	present	..	Central African Republic	4	17	1140911	2020	BergstromScience2020	Biaka
Biaka.SDG	HGDP00458.SDG	HGDP00458	0	present	..	Central African Republic	4	17	1136749	2020	BergstromScience2020	Biaka
Biaka.SDG	HGDP00459.SDG	HGDP00459	0	present	..	Central African Republic	4	17	1137467	2020	BergstromScience2020	Biaka
Biaka.SDG	HGDP00460.SDG	HGDP00460	0	present	..	Central African Republic	4	17	1138330	2020	BergstromScience2020	Biaka
Biaka.SDG	HGDP00461.SDG	HGDP00461	0	present	..	Central African Republic	4	17	1140791	2020	BergstromScience2020	Biaka
Biaka.SDG	HGDP00464.SDG	HGDP00464	0	present	..	Central African Republic	4	17	1137082	2020	BergstromScience2020	Biaka
Biaka.SDG	HGDP00466.SDG	HGDP00466	0	present	..	Central African Republic	4	17	1133199	2020	BergstromScience2020	Biaka
Biaka.SDG	HGDP00469.SDG	HGDP00469	0	present	..	Central African Republic	4	17	1134698	2020	BergstromScience2020	Biaka
Biaka.SDG	HGDP00470.SDG	HGDP00470	0	present	..	Central African Republic	4	17	1134769	2020	BergstromScience2020	Biaka
Biaka.SDG	HGDP00472.SDG	HGDP00472	0	present	..	Central African Republic	4	17	1137492	2020	BergstromScience2020	Biaka
Biaka.SDG	HGDP00473.SDG	HGDP00473	0	present	..	Central African Republic	4	17	1136740	2020	BergstromScience2020	Biaka
Biaka.SDG	HGDP00475.SDG	HGDP00475	0	present	..	Central African Republic	4	17	1137319	2020	BergstromScience2020	Biaka
Biaka.SDG	HGDP00985.SDG	HGDP00985	0	present	..	Central African Republic	4	17	1135102	2020	BergstromScience2020	Biaka
Biaka.SDG	HGDP00986.SDG	HGDP00986	0	present	..	Central African Republic	4	17	1134690	2020	BergstromScience2020	Biaka
Biaka.SDG	HGDP01086.SDG	HGDP01086	0	present	..	Central African Republic	4	17	1137507	2020	BergstromScience2020	Biaka
Biaka.SDG	HGDP01090.SDG	HGDP01090	0	present	..	Central African Republic	4	17	1136408	2020	BergstromScience2020	Biaka
Biaka.SDG	HGDP01094.SDG	HGDP01094	0	present	..	Central African Republic	4	17	1137446	2020	BergstromScience2020	Biaka
BIR.SG	mondal_BIR-08.SG	BIR-08	0	present	Birhor	India	23.35	85.33	1139837	..	MondalNatureGenetics2016	Birhor	coordinates of Jharkhand state capital
BIR.SG	mondal_BIR-11.SG	BIR-11	0	present	Birhor	India	23.35	85.33	1140066	..	MondalNatureGenetics2016	Birhor	coordinates of Jharkhand state capital
BIR.SG	mondal_BIR-12.SG	BIR-12	0	present	Birhor	India	23.35	85.33	1138956	..	MondalNatureGenetics2016	Birhor	coordinates of Jharkhand state capital
BIR.SG	mondal_BIR-13.SG	BIR-13	0	present	Birhor	India	23.35	85.33	1138981	..	MondalNatureGenetics2016	Birhor	coordinates of Jharkhand state capital
BIR.SG	mondal_BIR-14.SG	BIR-14	0	present	Birhor	India	23.35	85.33	1124974	..	MondalNatureGenetics2016	Birhor	coordinates of Jharkhand state capital
BIR.SG	mondal_BIR-16.SG	BIR-16	0	present	Birhor	India	23.35	85.33	1140716	..	MondalNatureGenetics2016	Birhor	coordinates of Jharkhand state capital
BIR.SG	mondal_BIR-18.SG	BIR-18	0	present	Birhor	India	23.35	85.33	1133398	..	MondalNatureGenetics2016	Birhor	coordinates of Jharkhand state capital
BIR.SG	mondal_BIR-22.SG	BIR-22	0	present	Birhor	India	23.35	85.33	1131117	..	MondalNatureGenetics2016	Birhor	coordinates of Jharkhand state capital
Brahmin.DG	S_Brahmin-1.DG	S_Brahmin-1	0	present	Visakhapatnam	India	17.72	83.32	1119678	..	MallickNature2016	Brahmin
Brahmin.DG	S_Brahmin-2.DG	S_Brahmin-2	0	present	Visakhapatnam	India	17.72	83.32	1119811	..	MallickNature2016	Brahmin
Brahui.SDG	HGDP00001.SDG	HGDP00001	0	present	..	Pakistan	30.4987	66.5	1135639	2020	BergstromScience2020	Brahui
Brahui.SDG	HGDP00003.SDG	HGDP00003	0	present	..	Pakistan	30.4987	66.5	1138088	2020	BergstromScience2020	Brahui
Brahui.SDG	HGDP00005.SDG	HGDP00005	0	present	..	Pakistan	30.4987	66.5	1135498	2020	BergstromScience2020	Brahui
Brahui.SDG	HGDP00007.SDG	HGDP00007	0	present	..	Pakistan	30.4987	66.5	1140005	2020	BergstromScience2020	Brahui
Brahui.SDG	HGDP00009.SDG	HGDP00009	0	present	..	Pakistan	30.4987	66.5	1136031	2020	BergstromScience2020	Brahui
Brahui.SDG	HGDP00015.SDG	HGDP00015	0	present	..	Pakistan	30.4987	66.5	1137230	2020	BergstromScience2020	Brahui
Brahui.SDG	HGDP00017.SDG	HGDP00017	0	present	..	Pakistan	30.4987	66.5	1139470	2020	BergstromScience2020	Brahui
Brahui.SDG	HGDP00019.SDG	HGDP00019	0	present	..	Pakistan	30.4987	66.5	1140859	2020	BergstromScience2020	Brahui
Brahui.SDG	HGDP00021.SDG	HGDP00021	0	present	..	Pakistan	30.4987	66.5	1132470	2020	BergstromScience2020	Brahui
Brahui.SDG	HGDP00023.SDG	HGDP00023	0	present	..	Pakistan	30.4987	66.5	1136226	2020	BergstromScience2020	Brahui
Brahui.SDG	HGDP00025.SDG	HGDP00025	0	present	..	Pakistan	30.4987	66.5	1135184	2020	BergstromScience2020	Brahui
Brahui.SDG	HGDP00027.SDG	HGDP00027	0	present	..	Pakistan	30.4987	66.5	1141226	2020	BergstromScience2020	Brahui
Brahui.SDG	HGDP00033.SDG	HGDP00033	0	present	..	Pakistan	30.4987	66.5	1135042	2020	BergstromScience2020	Brahui
Brahui.SDG	HGDP00035.SDG	HGDP00035	0	present	..	Pakistan	30.4987	66.5	1129694	2020	BergstromScience2020	Brahui
Brahui.SDG	HGDP00037.SDG	HGDP00037	0	present	..	Pakistan	30.4987	66.5	1138092	2020	BergstromScience2020	Brahui
Brahui.SDG	HGDP00039.SDG	HGDP00039	0	present	..	Pakistan	30.4987	66.5	1137269	2020	BergstromScience2020	Brahui
Brahui.SDG	HGDP00043.SDG	HGDP00043	0	present	..	Pakistan	30.4987	66.5	1137205	2020	BergstromScience2020	Brahui
Brahui.SDG	HGDP00045.SDG	HGDP00045	0	present	..	Pakistan	30.4987	66.5	1137604	2020	BergstromScience2020	Brahui
Brahui.SDG	HGDP00049.SDG	HGDP00049	0	present	..	Pakistan	30.4987	66.5	1139021	2020	BergstromScience2020	Brahui
Brahui.SDG	HGDP00072.SDG	HGDP00072	0	present	..	Pakistan	30.4987	66.5	1137191	2020	BergstromScience2020	Brahui
Bulgarian.DG	S_Bulgarian-1.DG	BulgarianB4	0	present	Plovdiv	Bulgaria	42.1634	24.7412	1114859	..	MallickNature2016	Bulgarian
Bulgarian.DG	S_Bulgarian-2.DG	BulgarianC1	0	present	Plovdiv	Bulgaria	42.1634	24.7412	1114912	..	MallickNature2016	Bulgarian
Burmese.DG	S_Burmese-1.DG	Burm16	0	present	Mandalay (sampled in Singapore)	Myanmar	21.975	96.0833	1119425	..	MallickNature2016	Burmese
Burmese.DG	S_Burmese-2.DG	S_Burmese-2	0	present	Yangon (sampled in Singapore)	Myanmar	16.85	96.1833	1119603	..	MallickNature2016	Burmese
Burusho.SDG	HGDP00338.SDG	HGDP00338	0	present	..	Pakistan	36.4984	74	1141372	2020	BergstromScience2020	Burusho
Burusho.SDG	HGDP00341.SDG	HGDP00341	0	present	..	Pakistan	36.4984	74	1136968	2020	BergstromScience2020	Burusho
Burusho.SDG	HGDP00346.SDG	HGDP00346	0	present	..	Pakistan	36.4984	74	1137237	2020	BergstromScience2020	Burusho
Burusho.SDG	HGDP00356.SDG	HGDP00356	0	present	..	Pakistan	36.4984	74	1129819	2020	BergstromScience2020	Burusho
Burusho.SDG	HGDP00359.SDG	HGDP00359	0	present	..	Pakistan	36.4984	74	1136770	2020	BergstromScience2020	Burusho
Burusho.SDG	HGDP00364.SDG	HGDP00364	0	present	..	Pakistan	36.4984	74	1135091	2020	BergstromScience2020	Burusho
Burusho.SDG	HGDP00371.SDG	HGDP00371	0	present	..	Pakistan	36.4984	74	1136427	2020	BergstromScience2020	Burusho
Burusho.SDG	HGDP00372.SDG	HGDP00372	0	present	..	Pakistan	36.4984	74	1135246	2020	BergstromScience2020	Burusho
Burusho.SDG	HGDP00382.SDG	HGDP00382	0	present	..	Pakistan	36.4984	74	1133248	2020	BergstromScience2020	Burusho
Burusho.SDG	HGDP00388.SDG	HGDP00388	0	present	..	Pakistan	36.4984	74	1140290	2020	BergstromScience2020	Burusho
Burusho.SDG	HGDP00392.SDG	HGDP00392	0	present	..	Pakistan	36.4984	74	1137488	2020	BergstromScience2020	Burusho
Burusho.SDG	HGDP00402.SDG	HGDP00402	0	present	..	Pakistan	36.4984	74	1137026	2020	BergstromScience2020	Burusho
Burusho.SDG	HGDP00407.SDG	HGDP00407	0	present	..	Pakistan	36.4984	74	1139080	2020	BergstromScience2020	Burusho
Burusho.SDG	HGDP00417.SDG	HGDP00417	0	present	..	Pakistan	36.4984	74	1139672	2020	BergstromScience2020	Burusho
Burusho.SDG	HGDP00423.SDG	HGDP00423	0	present	..	Pakistan	36.4984	74	1135057	2020	BergstromScience2020	Burusho
Burusho.SDG	HGDP00428.SDG	HGDP00428	0	present	..	Pakistan	36.4984	74	1141327	2020	BergstromScience2020	Burusho
Burusho.SDG	HGDP00433.SDG	HGDP00433	0	present	..	Pakistan	36.4984	74	1138657	2020	BergstromScience2020	Burusho
Burusho.SDG	HGDP00438.SDG	HGDP00438	0	present	..	Pakistan	36.4984	74	1138328	2020	BergstromScience2020	Burusho
Burusho.SDG	HGDP00444.SDG	HGDP00444	0	present	..	Pakistan	36.4984	74	1138162	2020	BergstromScience2020	Burusho
Burusho.SDG	HGDP00445.SDG	HGDP00445	0	present	..	Pakistan	36.4984	74	1137234	2020	BergstromScience2020	Burusho
Buryat.SG	Bur1.SG	Bur1	0	present	Siberia	Russia	51.8333	107.6	1149961	..	RaghavanScience2015	Buryat	coordinates of Buryatia state capital
Buryat.SG	Bur2.SG	Bur2	0	present	Siberia	Russia	51.8333	107.6	1149995	..	RaghavanScience2015	Buryat	coordinates of Buryatia state capital
Buryat.SG	Buryats1.SG	Buryats1	0	present	..	Russia	51.8333	107.6	1149311	..	DamgaardScience2018	Buryat	coordinates of Buryatia state capital
Buryat.SG	Buryats2.SG	Buryats2	0	present	..	Russia	51.8333	107.6	1149344	..	DamgaardScience2018	Buryat	coordinates of Buryatia state capital
Cambodian.SDG	HGDP00713.SDG	HGDP00713	0	present	..	Cambodia	12	105	1140769	2020	BergstromScience2020	Cambodian
Cambodian.SDG	HGDP00714.SDG	HGDP00714	0	present	..	Cambodia	12	105	1136810	2020	BergstromScience2020	Cambodian
Cambodian.SDG	HGDP00715.SDG	HGDP00715	0	present	..	Cambodia	12	105	1136610	2020	BergstromScience2020	Cambodian
Cambodian.SDG	HGDP00716.SDG	HGDP00716	0	present	..	Cambodia	12	105	1138987	2020	BergstromScience2020	Cambodian
Cambodian.SDG	HGDP00717.SDG	HGDP00717	0	present	..	Cambodia	12	105	1141315	2020	BergstromScience2020	Cambodian
Cambodian.SDG	HGDP00719.SDG	HGDP00719	0	present	..	Cambodia	12	105	1136342	2020	BergstromScience2020	Cambodian
Cambodian.SDG	HGDP00721.SDG	HGDP00721	0	present	..	Cambodia	12	105	1136578	2020	BergstromScience2020	Cambodian
CEU.SG	NA06994.SG	NA06994	0	present	Utah	USA	52.52	13.405	1127461	..	1KGPhase3	CentralEuropean	coordinates of Berlin
CEU.SG	NA12815.SG	NA12815	0	present	Utah	USA	52.52	13.405	1141838	..	1KGPhase3	CentralEuropean	coordinates of Berlin
CEU.SG	NA12716.SG	NA12716	0	present	Utah	USA	52.52	13.405	1141944	..	1KGPhase3	CentralEuropean	coordinates of Berlin
CEU.SG	NA12144.SG	NA12144	0	present	Utah	USA	52.52	13.405	1149507	..	1KGPhase3	CentralEuropean	coordinates of Berlin
CEU.SG	NA12287.SG	NA12287	0	present	Utah	USA	52.52	13.405	1133930	..	1KGPhase3	CentralEuropean	coordinates of Berlin
CEU.SG	NA12872.SG	NA12872	0	present	Utah	USA	52.52	13.405	1147669	..	1KGPhase3	CentralEuropean	coordinates of Berlin
CEU.SG	NA12413.SG	NA12413	0	present	Utah	USA	52.52	13.405	1145741	..	1KGPhase3	CentralEuropean	coordinates of Berlin
CEU.SG	NA12777.SG	NA12777	0	present	Utah	USA	52.52	13.405	1148657	..	1KGPhase3	CentralEuropean	coordinates of Berlin
CEU.SG	NA12154.SG	NA12154	0	present	Utah	USA	52.52	13.405	1138143	..	1KGPhase3	CentralEuropean	coordinates of Berlin
CEU.SG	NA11830.SG	NA11830	0	present	Utah	USA	52.52	13.405	979266	..	1KGPhase3	CentralEuropean	coordinates of Berlin
CEU.SG	NA11933.SG	NA11933	0	present	Utah	USA	52.52	13.405	1144231	..	1KGPhase3	CentralEuropean	coordinates of Berlin
CEU.SG	NA11892.SG	NA11892	0	present	Utah	USA	52.52	13.405	1147043	..	1KGPhase3	CentralEuropean	coordinates of Berlin
CEU.SG	NA12842.SG	NA12842	0	present	Utah	USA	52.52	13.405	1141525	..	1KGPhase3	CentralEuropean	coordinates of Berlin
CEU.SG	NA12283.SG	NA12283	0	present	Utah	USA	52.52	13.405	1144405	..	1KGPhase3	CentralEuropean	coordinates of Berlin
CEU.SG	NA11894.SG	NA11894	0	present	Utah	USA	52.52	13.405	1138415	..	1KGPhase3	CentralEuropean	coordinates of Berlin
CEU.SG	NA11840.SG	NA11840	0	present	Utah	USA	52.52	13.405	1146082	..	1KGPhase3	CentralEuropean	coordinates of Berlin
CEU.SG	NA12718.SG	NA12718	0	present	Utah	USA	52.52	13.405	1084241	..	1KGPhase3	CentralEuropean	coordinates of Berlin
CEU.SG	NA11881.SG	NA11881	0	present	Utah	USA	52.52	13.405	1147539	..	1KGPhase3	CentralEuropean	coordinates of Berlin
CEU.SG	NA11930.SG	NA11930	0	present	Utah	USA	52.52	13.405	1146527	..	1KGPhase3	CentralEuropean	coordinates of Berlin
CEU.SG	NA06986.SG	NA06986	0	present	Utah	USA	52.52	13.405	1149312	..	1KGPhase3	CentralEuropean	coordinates of Berlin
China_Lahu.SDG	HGDP01317.SDG	HGDP01317	0	present	..	China	22	100	1137189	2020	BergstromScience2020	Lahu
China_Lahu.SDG	HGDP01318.SDG	HGDP01318	0	present	..	China	22	100	1138271	2020	BergstromScience2020	Lahu
China_Lahu.SDG	HGDP01319.SDG	HGDP01319	0	present	..	China	22	100	1138054	2020	BergstromScience2020	Lahu
China_Lahu.SDG	HGDP01320.SDG	HGDP01320	0	present	..	China	22	100	1141534	2020	BergstromScience2020	Lahu
China_Lahu.SDG	HGDP01321.SDG	HGDP01321	0	present	..	China	22	100	1138758	2020	BergstromScience2020	Lahu
China_Lahu.SDG	HGDP01322.SDG	HGDP01322	0	present	..	China	22	100	1139005	2020	BergstromScience2020	Lahu
China_Lahu.SDG	HGDP01323.SDG	HGDP01323	0	present	..	China	22	100	1141148	2020	BergstromScience2020	Lahu
China_Lahu.SDG	HGDP01326.SDG	HGDP01326	0	present	..	China	22	100	1136494	2020	BergstromScience2020	Lahu
Chipewyan.DG	S_Chipewyan-2.DG	NAD59	0	present	Saskatchewan, Chipewyan sampling location	Canada	59.6	-107.3	1107796	..	MallickNature2016	Chipewyan
Chipewyan.DG	S_Chipewyan-1.DG	NAD93	0	present	Saskatchewan, Chipewyan sampling location	Canada	59.6	-107.3	1120338	..	MallickNature2016	Chipewyan
CHS.SG	HG00543.SG	HG00543	0	present	Southern Han	China	23.13	113.26	1148119	..	1KGPhase3	Han_South	coordinates of Guangzhou
CHS.SG	HG00478.SG	HG00478	0	present	Southern Han	China	23.13	113.26	1145870	..	1KGPhase3	Han_South	coordinates of Guangzhou
CHS.SG	HG00620.SG	HG00620	0	present	Southern Han	China	23.13	113.26	1091791	..	1KGPhase3	Han_South	coordinates of Guangzhou
CHS.SG	HG00619.SG	HG00619	0	present	Southern Han	China	23.13	113.26	1114196	..	1KGPhase3	Han_South	coordinates of Guangzhou
CHS.SG	HG00656.SG	HG00656	0	present	Southern Han	China	23.13	113.26	1123385	..	1KGPhase3	Han_South	coordinates of Guangzhou
CHS.SG	HG00422.SG	HG00422	0	present	Southern Han	China	23.13	113.26	1147782	..	1KGPhase3	Han_South	coordinates of Guangzhou
CHS.SG	HG00513.SG	HG00513	0	present	Southern Han	China	23.13	113.26	1044397	..	1KGPhase3	Han_South	coordinates of Guangzhou
CHS.SG	HG00705.SG	HG00705	0	present	Southern Han	China	23.13	113.26	1119608	..	1KGPhase3	Han_South	coordinates of Guangzhou
CHS.SG	HG00580.SG	HG00580	0	present	Southern Han	China	23.13	113.26	1112159	..	1KGPhase3	Han_South	coordinates of Guangzhou
CHS.SG	HG00657.SG	HG00657	0	present	Southern Han	China	23.13	113.26	1110636	..	1KGPhase3	Han_South	coordinates of Guangzhou
CHS.SG	HG00662.SG	HG00662	0	present	Southern Han	China	23.13	113.26	1105546	..	1KGPhase3	Han_South	coordinates of Guangzhou
CHS.SG	HG00472.SG	HG00472	0	present	Southern Han	China	23.13	113.26	1147805	..	1KGPhase3	Han_South	coordinates of Guangzhou
CHS.SG	HG00428.SG	HG00428	0	present	Southern Han	China	23.13	113.26	1148139	..	1KGPhase3	Han_South	coordinates of Guangzhou
CHS.SG	HG00452.SG	HG00452	0	present	Southern Han	China	23.13	113.26	1142953	..	1KGPhase3	Han_South	coordinates of Guangzhou
CHS.SG	HG00623.SG	HG00623	0	present	Southern Han	China	23.13	113.26	1149123	..	1KGPhase3	Han_South	coordinates of Guangzhou
CHS.SG	HG00404.SG	HG00404	0	present	Southern Han	China	23.13	113.26	1082707	..	1KGPhase3	Han_South	coordinates of Guangzhou
CHS.SG	HG00653.SG	HG00653	0	present	Southern Han	China	23.13	113.26	1119427	..	1KGPhase3	Han_South	coordinates of Guangzhou
CHS.SG	HG00463.SG	HG00463	0	present	Southern Han	China	23.13	113.26	1124211	..	1KGPhase3	Han_South	coordinates of Guangzhou
CHS.SG	HG00699.SG	HG00699	0	present	Southern Han	China	23.13	113.26	1111375	..	1KGPhase3	Han_South	coordinates of Guangzhou
CHS.SG	HG00622.SG	HG00622	0	present	Southern Han	China	23.13	113.26	1148717	..	1KGPhase3	Han_South	coordinates of Guangzhou
Cree1.DG	S_Cree-1.DG	Cree5	0	present	Saskatchewan, Cree sampling location	Canada	50.3	-102.5	1119355	..	MallickNature2016	Cree
Cree2.DG	S_Cree-2.DG	Cree6	0	present	Saskatchewan, Cree sampling location	Canada	50.3	-102.5	1120340	..	MallickNature2016	Cree
Cretan.DG	B_Crete-1.DG	B_Crete-1	0	present	Preveliana, Irakleioy	Greece	35.1667	25.1667	1116044	..	MallickNature2016	Cretan
Cretan.DG	B_Crete-2.DG	B_Crete-2	0	present	Psychro, Lassithi	Greece	35.163	25.445	1118704	..	MallickNature2016	Cretan
Dai.SDG	HGDP01307.SDG	HGDP01307	0	present	..	China	21	100	1132823	2020	BergstromScience2020	Dai
Dai.SDG	HGDP01308.SDG	HGDP01308	0	present	..	China	21	100	1139010	2020	BergstromScience2020	Dai
Dai.SDG	HGDP01309.SDG	HGDP01309	0	present	..	China	21	100	1139268	2020	BergstromScience2020	Dai
Dai.SDG	HGDP01310.SDG	HGDP01310	0	present	..	China	21	100	1137896	2020	BergstromScience2020	Dai
Dai.SDG	HGDP01311.SDG	HGDP01311	0	present	..	China	21	100	1132650	2020	BergstromScience2020	Dai
Dai.SDG	HGDP01312.SDG	HGDP01312	0	present	..	China	21	100	1141077	2020	BergstromScience2020	Dai
Dai.SDG	HGDP01313.SDG	HGDP01313	0	present	..	China	21	100	1137000	2020	BergstromScience2020	Dai
Dai.SDG	HGDP01314.SDG	HGDP01314	0	present	..	China	21	100	1141469	2020	BergstromScience2020	Dai
Dai.SDG	HGDP01315.SDG	HGDP01315	0	present	..	China	21	100	1140996	2020	BergstromScience2020	Dai
Daur.SDG	HGDP01213.SDG	HGDP01213	0	present	..	China	48.4975	124	1136486	2020	BergstromScience2020	Daur
Daur.SDG	HGDP01214.SDG	HGDP01214	0	present	..	China	48.4975	124	1136740	2020	BergstromScience2020	Daur
Daur.SDG	HGDP01215.SDG	HGDP01215	0	present	..	China	32.2657	114	1141298	2020	BergstromScience2020	Daur
Daur.SDG	HGDP01216.SDG	HGDP01216	0	present	..	China	48.4975	124	1137280	2020	BergstromScience2020	Daur
Daur.SDG	HGDP01217.SDG	HGDP01217	0	present	..	China	48.4975	124	1141021	2020	BergstromScience2020	Daur
Daur.SDG	HGDP01218.SDG	HGDP01218	0	present	..	China	48.4975	124	1133237	2020	BergstromScience2020	Daur
Daur.SDG	HGDP01220.SDG	HGDP01220	0	present	..	China	48.4975	124	1137081	2020	BergstromScience2020	Daur
Daur.SDG	HGDP01221.SDG	HGDP01221	0	present	..	China	48.4975	124	1136685	2020	BergstromScience2020	Daur
Daur.SDG	HGDP01222.SDG	HGDP01222	0	present	..	China	48.4975	124	1134615	2020	BergstromScience2020	Daur
Dinka.DG	A_Dinka-4.DG	A_Dinka-4	0	present	Aweil	Sudan	8.78333	27.4	1150126	..	MeyerScience2012	Dinka
Dinka.DG	S_Dinka-1.DG	DNK05	0	present	Aweil	Sudan	8.78333	27.4	1117223	..	MallickNature2016	Dinka
Dinka.DG	B_Dinka-3.DG	DNK07	0	present	Aweil	Sudan	8.78333	27.4	1110504	..	PrueferNature2013	Dinka
Dinka.DG	S_Dinka-2.DG	DNK11	0	present	Aweil	Sudan	8.78333	27.4	1117317	..	MallickNature2016	Dinka
Druze.SDG	HGDP00558.SDG	HGDP00558	0	present	Carmel	Israel	32	35	1139199	2020	BergstromScience2020	Druze
Druze.SDG	HGDP00560.SDG	HGDP00560	0	present	Carmel	Israel	32	35	1140267	2020	BergstromScience2020	Druze
Druze.SDG	HGDP00563.SDG	HGDP00563	0	present	Carmel	Israel	32	35	1140376	2020	BergstromScience2020	Druze
Druze.SDG	HGDP00564.SDG	HGDP00564	0	present	Carmel	Israel	32	35	1138758	2020	BergstromScience2020	Druze
Druze.SDG	HGDP00566.SDG	HGDP00566	0	present	Carmel	Israel	32	35	1139872	2020	BergstromScience2020	Druze
Druze.SDG	HGDP00571.SDG	HGDP00571	0	present	Carmel	Israel	32	35	1137863	2020	BergstromScience2020	Druze
Druze.SDG	HGDP00572.SDG	HGDP00572	0	present	Carmel	Israel	32	35	1138707	2020	BergstromScience2020	Druze
Druze.SDG	HGDP00578.SDG	HGDP00578	0	present	Carmel	Israel	32	35	1138452	2020	BergstromScience2020	Druze
Druze.SDG	HGDP00580.SDG	HGDP00580	0	present	Carmel	Israel	32	35	1137930	2020	BergstromScience2020	Druze
Druze.SDG	HGDP00582.SDG	HGDP00582	0	present	Carmel	Israel	32	35	1139002	2020	BergstromScience2020	Druze
Druze.SDG	HGDP00584.SDG	HGDP00584	0	present	Carmel	Israel	32	35	1139468	2020	BergstromScience2020	Druze
Druze.SDG	HGDP00588.SDG	HGDP00588	0	present	Carmel	Israel	32	35	1138764	2020	BergstromScience2020	Druze
Druze.SDG	HGDP00591.SDG	HGDP00591	0	present	Carmel	Israel	32	35	1140074	2020	BergstromScience2020	Druze
Druze.SDG	HGDP00595.SDG	HGDP00595	0	present	Carmel	Israel	32	35	1138559	2020	BergstromScience2020	Druze
Druze.SDG	HGDP00597.SDG	HGDP00597	0	present	Carmel	Israel	32	35	1141416	2020	BergstromScience2020	Druze
Druze.SDG	HGDP00598.SDG	HGDP00598	0	present	Carmel	Israel	32	35	1140082	2020	BergstromScience2020	Druze
Druze.SDG	HGDP00600.SDG	HGDP00600	0	present	Carmel	Israel	32	35	1138889	2020	BergstromScience2020	Druze
Druze.SDG	HGDP00601.SDG	HGDP00601	0	present	Carmel	Israel	32	35	1139415	2020	BergstromScience2020	Druze
Druze.SDG	HGDP00602.SDG	HGDP00602	0	present	Carmel	Israel	32	35	1136805	2020	BergstromScience2020	Druze
Druze.SDG	HGDP00604.SDG	HGDP00604	0	present	Carmel	Israel	32	35	1136910	2020	BergstromScience2020	Druze
Dungan.SG	Dungan1.SG	Dungan1	0	present	..	Kyrgyzstan	38.55	68.8	1149340	..	DamgaardScience2018	Dungan	coordinates of Kyrgyzstan state capital
Dungan.SG	Dungan2.SG	Dungan2	0	present	..	Kyrgyzstan	38.55	68.8	1149433	..	DamgaardScience2018	Dungan	coordinates of Kyrgyzstan state capital
Dusun.DG	S_Dusun-1.DG	Dusun22	0	present	Tutong District, Lamunin	Brunei	4.7	114.7	1119810	..	MallickNature2016	Dusun
Dusun.DG	S_Dusun-2.DG	S_Dusun-2	0	present	Tutong District, Lamunin	Brunei	4.7	114.7	1117566	..	MallickNature2016	Dusun
Eskimo_Chaplin.DG	S_Eskimo_Chaplin-1.DG	Esk29	0	present	New Chaplino, Chukchi Peninsula	Russia	64.48	172.86	1120181	..	MallickNature2016	Eskimo
Eskimo_Naukan.DG	S_Eskimo_Naukan-1.DG	Nesk_22	0	present	Big Diomide Island, Chukchi Peninsula	Russia	66.02	169.71	1120006	..	MallickNature2016	Eskimo
Eskimo_Naukan.DG	S_Eskimo_Naukan-2.DG	Nesk_25	0	present	Big Diomide Island, Chukchi Peninsula	Russia	66.02	169.71	1119885	..	MallickNature2016	Eskimo
Eskimo_Sireniki.DG	S_Eskimo_Sireniki-2.DG	S_Eskimo_Sireniki-2	0	present	Sireniki, Chukchi Peninsula, Second sampling location	Russia	64.4	173.9	1120221	..	MallickNature2016	Eskimo
Eskimo_Sireniki.DG	S_Eskimo_Sireniki-1.DG	Sir26	0	present	Sireniki, Chukchi Peninsula, Second sampling location	Russia	64.4	173.9	1119366	..	MallickNature2016	Eskimo
Estonian.DG	S_Estonian-1.DG	Est375	0	present	Parnu	Estonia	58.3856	24.5022	1119394	..	MallickNature2016	Estonian
Estonian.DG	S_Estonian-2.DG	Est400	0	present	Avinurme	Estonia	58.9853	26.8638	1118928	..	MallickNature2016	Estonian
Even.DG	S_Even-2.DG	Nlk18	0	present	Djigda, Eastern Siberia	Russia	57.53	135.88	1119963	..	MallickNature2016	Even
Even.DG	S_Even-3.DG	Nlk3	0	present	Djigda, Eastern Siberia	Russia	57.53	135.88	1120053	..	MallickNature2016	Even
FIN.SG	HG00331.SG	HG00331	0	present	..	Finland	60.1708	24.9375	1114783	..	1KGPhase3	Finnish	coordinates of Finland state capital
FIN.SG	HG00334.SG	HG00334	0	present	..	Finland	60.1708	24.9375	1125505	..	1KGPhase3	Finnish	coordinates of Finland state capital
FIN.SG	HG00368.SG	HG00368	0	present	..	Finland	60.1708	24.9375	1143899	..	1KGPhase3	Finnish	coordinates of Finland state capital
FIN.SG	HG00324.SG	HG00324	0	present	..	Finland	60.1708	24.9375	1123108	..	1KGPhase3	Finnish	coordinates of Finland state capital
FIN.SG	HG00276.SG	HG00276	0	present	..	Finland	60.1708	24.9375	1105595	..	1KGPhase3	Finnish	coordinates of Finland state capital
FIN.SG	HG00379.SG	HG00379	0	present	..	Finland	60.1708	24.9375	1141884	..	1KGPhase3	Finnish	coordinates of Finland state capital
FIN.SG	HG00378.SG	HG00378	0	present	..	Finland	60.1708	24.9375	1147037	..	1KGPhase3	Finnish	coordinates of Finland state capital
FIN.SG	HG00267.SG	HG00267	0	present	..	Finland	60.1708	24.9375	1113806	..	1KGPhase3	Finnish	coordinates of Finland state capital
FIN.SG	HG00355.SG	HG00355	0	present	..	Finland	60.1708	24.9375	1124649	..	1KGPhase3	Finnish	coordinates of Finland state capital
FIN.SG	HG00381.SG	HG00381	0	present	..	Finland	60.1708	24.9375	1144094	..	1KGPhase3	Finnish	coordinates of Finland state capital
FIN.SG	HG00353.SG	HG00353	0	present	..	Finland	60.1708	24.9375	1148745	..	1KGPhase3	Finnish	coordinates of Finland state capital
FIN.SG	HG00372.SG	HG00372	0	present	..	Finland	60.1708	24.9375	1068420	..	1KGPhase3	Finnish	coordinates of Finland state capital
FIN.SG	HG00337.SG	HG00337	0	present	..	Finland	60.1708	24.9375	1147316	..	1KGPhase3	Finnish	coordinates of Finland state capital
FIN.SG	HG00304.SG	HG00304	0	present	..	Finland	60.1708	24.9375	1098810	..	1KGPhase3	Finnish	coordinates of Finland state capital
FIN.SG	HG00358.SG	HG00358	0	present	..	Finland	60.1708	24.9375	1136263	..	1KGPhase3	Finnish	coordinates of Finland state capital
FIN.SG	HG00282.SG	HG00282	0	present	..	Finland	60.1708	24.9375	1063529	..	1KGPhase3	Finnish	coordinates of Finland state capital
FIN.SG	HG00288.SG	HG00288	0	present	..	Finland	60.1708	24.9375	1149017	..	1KGPhase3	Finnish	coordinates of Finland state capital
FIN.SG	HG00345.SG	HG00345	0	present	..	Finland	60.1708	24.9375	1147283	..	1KGPhase3	Finnish	coordinates of Finland state capital
FIN.SG	HG00329.SG	HG00329	0	present	..	Finland	60.1708	24.9375	1097988	..	1KGPhase3	Finnish	coordinates of Finland state capital
FIN.SG	HG00187.SG	HG00187	0	present	..	Finland	60.1708	24.9375	1047692	..	1KGPhase3	Finnish	coordinates of Finland state capital
French.SDG	HGDP00511.SDG	HGDP00511	0	present	..	France	46	2	1137720	2020	BergstromScience2020	French
French.SDG	HGDP00512.SDG	HGDP00512	0	present	..	France	46	2	1134734	2020	BergstromScience2020	French
French.SDG	HGDP00513.SDG	HGDP00513	0	present	..	France	46	2	1137686	2020	BergstromScience2020	French
French.SDG	HGDP00514.SDG	HGDP00514	0	present	..	France	46	2	1135383	2020	BergstromScience2020	French
French.SDG	HGDP00515.SDG	HGDP00515	0	present	..	France	46	2	1137967	2020	BergstromScience2020	French
French.SDG	HGDP00518.SDG	HGDP00518	0	present	..	France	46	2	1138709	2020	BergstromScience2020	French
French.SDG	HGDP00519.SDG	HGDP00519	0	present	..	France	46	2	1131155	2020	BergstromScience2020	French
French.SDG	HGDP00523.SDG	HGDP00523	0	present	..	France	46	2	1138363	2020	BergstromScience2020	French
French.SDG	HGDP00524.SDG	HGDP00524	0	present	..	France	46	2	1137186	2020	BergstromScience2020	French
French.SDG	HGDP00525.SDG	HGDP00525	0	present	..	France	46	2	1135766	2020	BergstromScience2020	French
French.SDG	HGDP00526.SDG	HGDP00526	0	present	..	France	46	2	1141355	2020	BergstromScience2020	French
French.SDG	HGDP00528.SDG	HGDP00528	0	present	..	France	46	2	1139141	2020	BergstromScience2020	French
French.SDG	HGDP00529.SDG	HGDP00529	0	present	..	France	46	2	1131960	2020	BergstromScience2020	French
French.SDG	HGDP00531.SDG	HGDP00531	0	present	..	France	46	2	1138041	2020	BergstromScience2020	French
French.SDG	HGDP00533.SDG	HGDP00533	0	present	..	France	46	2	1139237	2020	BergstromScience2020	French
French.SDG	HGDP00535.SDG	HGDP00535	0	present	..	France	46	2	1137926	2020	BergstromScience2020	French
French.SDG	HGDP00536.SDG	HGDP00536	0	present	..	France	46	2	1138826	2020	BergstromScience2020	French
French.SDG	HGDP00537.SDG	HGDP00537	0	present	..	France	46	2	1137151	2020	BergstromScience2020	French
French.SDG	HGDP00538.SDG	HGDP00538	0	present	..	France	46	2	1133703	2020	BergstromScience2020	French
French.SDG	HGDP00539.SDG	HGDP00539	0	present	..	France	46	2	1138734	2020	BergstromScience2020	French
GBR.SG	HG00141.SG	HG00141	0	present	England, Kent	United Kingdom	51.5072	-0.1275	1149939	..	1KGPhase3	British	coordinates of UK state capital
GBR.SG	HG00158.SG	HG00158	0	present	England, Kent	United Kingdom	51.5072	-0.1275	1021555	..	1KGPhase3	British	coordinates of UK state capital
GBR.SG	HG00128.SG	HG00128	0	present	England, Kent	United Kingdom	51.5072	-0.1275	1141323	..	1KGPhase3	British	coordinates of UK state capital
GBR.SG	HG00117.SG	HG00117	0	present	Scotland, Orkney	United Kingdom	51.5072	-0.1275	1124887	..	1KGPhase3	British	coordinates of UK state capital
GBR.SG	HG00258.SG	HG00258	0	present	England, Cornwall	United Kingdom	51.5072	-0.1275	1144105	..	1KGPhase3	British	coordinates of UK state capital
GBR.SG	HG00111.SG	HG00111	0	present	Scotland, Orkney	United Kingdom	51.5072	-0.1275	1122133	..	1KGPhase3	British	coordinates of UK state capital
GBR.SG	HG00243.SG	HG00243	0	present	England, Cornwall	United Kingdom	51.5072	-0.1275	1145075	..	1KGPhase3	British	coordinates of UK state capital
GBR.SG	HG00132.SG	HG00132	0	present	England, Kent	United Kingdom	51.5072	-0.1275	1142688	..	1KGPhase3	British	coordinates of UK state capital
GBR.SG	HG00235.SG	HG00235	0	present	England, Cornwall	United Kingdom	51.5072	-0.1275	1129685	..	1KGPhase3	British	coordinates of UK state capital
GBR.SG	HG00246.SG	HG00246	0	present	England, Cornwall	United Kingdom	51.5072	-0.1275	1021496	..	1KGPhase3	British	coordinates of UK state capital
GBR.SG	HG00250.SG	HG00250	0	present	England, Cornwall	United Kingdom	51.5072	-0.1275	1148656	..	1KGPhase3	British	coordinates of UK state capital
GBR.SG	HG00131.SG	HG00131	0	present	England, Kent	United Kingdom	51.5072	-0.1275	1109193	..	1KGPhase3	British	coordinates of UK state capital
GBR.SG	HG00123.SG	HG00123	0	present	Scotland, Orkney	United Kingdom	51.5072	-0.1275	1136390	..	1KGPhase3	British	coordinates of UK state capital
GBR.SG	HG01789.SG	HG01789	0	present	England, Kent	United Kingdom	51.5072	-0.1275	1121277	..	1KGPhase3	British	coordinates of UK state capital
GBR.SG	HG00263.SG	HG00263	0	present	England, Cornwall	United Kingdom	51.5072	-0.1275	1081510	..	1KGPhase3	British	coordinates of UK state capital
GBR.SG	HG00240.SG	HG00240	0	present	England, Cornwall	United Kingdom	51.5072	-0.1275	1145186	..	1KGPhase3	British	coordinates of UK state capital
GBR.SG	HG00149.SG	HG00149	0	present	England, Kent	United Kingdom	51.5072	-0.1275	1144716	..	1KGPhase3	British	coordinates of UK state capital
GBR.SG	HG00119.SG	HG00119	0	present	Scotland, Orkney	United Kingdom	51.5072	-0.1275	1119195	..	1KGPhase3	British	coordinates of UK state capital
GBR.SG	HG00113.SG	HG00113	0	present	Scotland, Orkney	United Kingdom	51.5072	-0.1275	1148408	..	1KGPhase3	British	coordinates of UK state capital
GBR.SG	HG01791.SG	HG01791	0	present	England, Kent	United Kingdom	51.5072	-0.1275	1104835	..	1KGPhase3	British	coordinates of UK state capital
Georgian.DG	S_Georgian-1.DG	mg27	0	present	Zugdidi in Megrelia	Georgia	42.5	41.85	1120277	..	MallickNature2016	Georgian
Georgian.DG	S_Georgian-2.DG	mg31	0	present	Zugdidi in Megrelia	Georgia	42.5	41.85	1120449	..	MallickNature2016	Georgian
GIH.SG	NA20876.SG	NA20876	0	present	Gujaratis, Houston Texas	USA	23.223	72.65	1132476	..	1KGPhase3	Gujarati	coordinates of Gujarat state capital
GIH.SG	NA21091.SG	NA21091	0	present	Gujaratis, Houston Texas	USA	23.223	72.65	1118764	..	1KGPhase3	Gujarati	coordinates of Gujarat state capital
GIH.SG	NA20910.SG	NA20910	0	present	Gujaratis, Houston Texas	USA	23.223	72.65	1137601	..	1KGPhase3	Gujarati	coordinates of Gujarat state capital
GIH.SG	NA20891.SG	NA20891	0	present	Gujaratis, Houston Texas	USA	23.223	72.65	1145331	..	1KGPhase3	Gujarati	coordinates of Gujarat state capital
GIH.SG	NA21108.SG	NA21108	0	present	Gujaratis, Houston Texas	USA	23.223	72.65	1132935	..	1KGPhase3	Gujarati	coordinates of Gujarat state capital
GIH.SG	NA21137.SG	NA21137	0	present	Gujaratis, Houston Texas	USA	23.223	72.65	1149919	..	1KGPhase3	Gujarati	coordinates of Gujarat state capital
GIH.SG	NA20894.SG	NA20894	0	present	Gujaratis, Houston Texas	USA	23.223	72.65	1143157	..	1KGPhase3	Gujarati	coordinates of Gujarat state capital
GIH.SG	NA20877.SG	NA20877	0	present	Gujaratis, Houston Texas	USA	23.223	72.65	1105098	..	1KGPhase3	Gujarati	coordinates of Gujarat state capital
GIH.SG	NA21120.SG	NA21120	0	present	Gujaratis, Houston Texas	USA	23.223	72.65	1146680	..	1KGPhase3	Gujarati	coordinates of Gujarat state capital
GIH.SG	NA21093.SG	NA21093	0	present	Gujaratis, Houston Texas	USA	23.223	72.65	1137434	..	1KGPhase3	Gujarati	coordinates of Gujarat state capital
GIH.SG	NA21089.SG	NA21089	0	present	Gujaratis, Houston Texas	USA	23.223	72.65	1120751	..	1KGPhase3	Gujarati	coordinates of Gujarat state capital
GIH.SG	NA20884.SG	NA20884	0	present	Gujaratis, Houston Texas	USA	23.223	72.65	1098270	..	1KGPhase3	Gujarati	coordinates of Gujarat state capital
GIH.SG	NA20888.SG	NA20888	0	present	Gujaratis, Houston Texas	USA	23.223	72.65	1134220	..	1KGPhase3	Gujarati	coordinates of Gujarat state capital
GIH.SG	NA21118.SG	NA21118	0	present	Gujaratis, Houston Texas	USA	23.223	72.65	1145166	..	1KGPhase3	Gujarati	coordinates of Gujarat state capital
GIH.SG	NA21117.SG	NA21117	0	present	Gujaratis, Houston Texas	USA	23.223	72.65	1140863	..	1KGPhase3	Gujarati	coordinates of Gujarat state capital
GIH.SG	NA21092.SG	NA21092	0	present	Gujaratis, Houston Texas	USA	23.223	72.65	1133565	..	1KGPhase3	Gujarati	coordinates of Gujarat state capital
GIH.SG	NA20868.SG	NA20868	0	present	Gujaratis, Houston Texas	USA	23.223	72.65	1139082	..	1KGPhase3	Gujarati	coordinates of Gujarat state capital
GIH.SG	NA20858.SG	NA20858	0	present	Gujaratis, Houston Texas	USA	23.223	72.65	1105105	..	1KGPhase3	Gujarati	coordinates of Gujarat state capital
GIH.SG	NA20869.SG	NA20869	0	present	Gujaratis, Houston Texas	USA	23.223	72.65	1129231	..	1KGPhase3	Gujarati	coordinates of Gujarat state capital
GIH.SG	NA21114.SG	NA21114	0	present	Gujaratis, Houston Texas	USA	23.223	72.65	1131010	..	1KGPhase3	Gujarati	coordinates of Gujarat state capital
Greek_1.DG	S_Greek-1.DG	NA17377	0	present	..	Greece	37.9667	23.7167	1118344	..	MallickNature2016	Greek
Greek_2.DG	S_Greek-2.DG	NA17374	0	present	..	Greece	37.9667	23.7167	1118428	..	MallickNature2016	Greek
Han.SDG	HGDP00775.SDG	HGDP00775	0	present	..	China	32.2657	114	1137263	2020	BergstromScience2020	Han
Han.SDG	HGDP00776.SDG	HGDP00776	0	present	..	China	32.2657	114	1134940	2020	BergstromScience2020	Han
Han.SDG	HGDP00777.SDG	HGDP00777	0	present	..	China	32.2657	114	1136862	2020	BergstromScience2020	Han
Han.SDG	HGDP00780.SDG	HGDP00780	0	present	..	China	32.2657	114	1138145	2020	BergstromScience2020	Han
Han.SDG	HGDP00783.SDG	HGDP00783	0	present	..	China	32.2657	114	1141569	2020	BergstromScience2020	Han
Han.SDG	HGDP00784.SDG	HGDP00784	0	present	..	China	32.2657	114	1136484	2020	BergstromScience2020	Han
Han.SDG	HGDP00811.SDG	HGDP00811	0	present	..	China	32.2657	114	1131660	2020	BergstromScience2020	Han
Han.SDG	HGDP00813.SDG	HGDP00813	0	present	..	China	32.2657	114	1137020	2020	BergstromScience2020	Han
Han.SDG	HGDP00818.SDG	HGDP00818	0	present	..	China	32.2657	114	1136141	2020	BergstromScience2020	Han
Han.SDG	HGDP00819.SDG	HGDP00819	0	present	..	China	32.2657	114	1139145	2020	BergstromScience2020	Han
Han.SDG	HGDP00821.SDG	HGDP00821	0	present	..	China	32.2657	114	1138361	2020	BergstromScience2020	Han
Han.SDG	HGDP00971.SDG	HGDP00971	0	present	..	China	32.2657	114	1136596	2020	BergstromScience2020	Han
Han.SDG	HGDP00976.SDG	HGDP00976	0	present	..	China	32.2657	114	1130671	2020	BergstromScience2020	Han
Han.SDG	HGDP00977.SDG	HGDP00977	0	present	..	China	32.2657	114	1138413	2020	BergstromScience2020	Han
Han.SDG	HGDP01023.SDG	HGDP01023	0	present	..	China	32.2657	114	1137311	2020	BergstromScience2020	Han
Han.SDG	HGDP01287.SDG	HGDP01287	0	present	..	China	32.2657	114	1137633	2020	BergstromScience2020	Han
Han.SDG	HGDP01291.SDG	HGDP01291	0	present	..	China	32.2657	114	1139284	2020	BergstromScience2020	Han
Han.SDG	HGDP01292.SDG	HGDP01292	0	present	..	China	32.2657	114	1134956	2020	BergstromScience2020	Han
Han.SDG	HGDP01293.SDG	HGDP01293	0	present	..	China	32.2657	114	1136268	2020	BergstromScience2020	Han
Han.SDG	HGDP01294.SDG	HGDP01294	0	present	..	China	32.2657	114	1139330	2020	BergstromScience2020	Han
Hazara.SDG	HGDP00099.SDG	HGDP00099	0	present	..	Pakistan	33.4986	70	1137118	2020	BergstromScience2020	Hazara
Hazara.SDG	HGDP00103.SDG	HGDP00103	0	present	..	Pakistan	33.4986	70	1137266	2020	BergstromScience2020	Hazara
Hazara.SDG	HGDP00106.SDG	HGDP00106	0	present	..	Pakistan	33.4986	70	1132686	2020	BergstromScience2020	Hazara
Hazara.SDG	HGDP00109.SDG	HGDP00109	0	present	..	Pakistan	33.4986	70	1135005	2020	BergstromScience2020	Hazara
Hazara.SDG	HGDP00110.SDG	HGDP00110	0	present	..	Pakistan	33.4986	70	1136851	2020	BergstromScience2020	Hazara
Hazara.SDG	HGDP00115.SDG	HGDP00115	0	present	..	Pakistan	33.4986	70	1137750	2020	BergstromScience2020	Hazara
Hazara.SDG	HGDP00118.SDG	HGDP00118	0	present	..	Pakistan	33.4986	70	1137364	2020	BergstromScience2020	Hazara
Hazara.SDG	HGDP00120.SDG	HGDP00120	0	present	..	Pakistan	33.4986	70	1136197	2020	BergstromScience2020	Hazara
Hazara.SDG	HGDP00121.SDG	HGDP00121	0	present	..	Pakistan	33.4986	70	1139599	2020	BergstromScience2020	Hazara
Hazara.SDG	HGDP00122.SDG	HGDP00122	0	present	..	Pakistan	33.4986	70	1137449	2020	BergstromScience2020	Hazara
Hazara.SDG	HGDP00124.SDG	HGDP00124	0	present	..	Pakistan	33.4986	70	1141539	2020	BergstromScience2020	Hazara
Hazara.SDG	HGDP00125.SDG	HGDP00125	0	present	..	Pakistan	33.4986	70	1141611	2020	BergstromScience2020	Hazara
Hazara.SDG	HGDP00127.SDG	HGDP00127	0	present	..	Pakistan	33.4986	70	1137818	2020	BergstromScience2020	Hazara
Hezhen.SDG	HGDP01233.SDG	HGDP01233	0	present	..	China	47.4976	133.5	1136763	2020	BergstromScience2020	Hezhen
Hezhen.SDG	HGDP01234.SDG	HGDP01234	0	present	..	China	47.4976	133.5	1139415	2020	BergstromScience2020	Hezhen
Hezhen.SDG	HGDP01237.SDG	HGDP01237	0	present	..	China	47.4976	133.5	1139170	2020	BergstromScience2020	Hezhen
Hezhen.SDG	HGDP01238.SDG	HGDP01238	0	present	..	China	47.4976	133.5	1134845	2020	BergstromScience2020	Hezhen
Hezhen.SDG	HGDP01239.SDG	HGDP01239	0	present	..	China	47.4976	133.5	1136255	2020	BergstromScience2020	Hezhen
Hezhen.SDG	HGDP01240.SDG	HGDP01240	0	present	..	China	47.4976	133.5	1141214	2020	BergstromScience2020	Hezhen
Hezhen.SDG	HGDP01241.SDG	HGDP01241	0	present	..	China	47.4976	133.5	1137255	2020	BergstromScience2020	Hezhen
Hezhen.SDG	HGDP01242.SDG	HGDP01242	0	present	..	China	47.4976	133.5	1141258	2020	BergstromScience2020	Hezhen
Hungarian.DG	S_Hungarian-2.DG	NA15202	0	present	..	Hungary	47.5	19.1	1117839	..	MallickNature2016	Hungarian
Hungarian.DG	S_Hungarian-1.DG	NA15203	0	present	..	Hungary	47.5	19.1	1118682	..	MallickNature2016	Hungarian
IBS.SG	HG01528.SG	HG01528	0	present	Extremadura	Spain	40.4167	-3.7025	1139840	..	1KGPhase3	Spanish	coordinates of Spain state capital
IBS.SG	HG01623.SG	HG01623	0	present	Andalucia	Spain	40.4167	-3.7025	1143514	..	1KGPhase3	Spanish	coordinates of Spain state capital
IBS.SG	HG01605.SG	HG01605	0	present	Valencia	Spain	40.4167	-3.7025	1128720	..	1KGPhase3	Spanish	coordinates of Spain state capital
IBS.SG	HG02231.SG	HG02231	0	present	Cataluna	Spain	40.4167	-3.7025	1121508	..	1KGPhase3	Spanish	coordinates of Spain state capital
IBS.SG	HG01762.SG	HG01762	0	present	Cataluna	Spain	40.4167	-3.7025	1149846	..	1KGPhase3	Spanish	coordinates of Spain state capital
IBS.SG	HG01773.SG	HG01773	0	present	Valencia	Spain	40.4167	-3.7025	1135400	..	1KGPhase3	Spanish	coordinates of Spain state capital
IBS.SG	HG01708.SG	HG01708	0	present	Galicia	Spain	40.4167	-3.7025	1142797	..	1KGPhase3	Spanish	coordinates of Spain state capital
IBS.SG	HG01519.SG	HG01519	0	present	Pais Vasco	Spain	40.4167	-3.7025	1104810	..	1KGPhase3	Spanish	coordinates of Spain state capital
IBS.SG	HG01613.SG	HG01613	0	present	Baleares	Spain	40.4167	-3.7025	1136701	..	1KGPhase3	Spanish	coordinates of Spain state capital
IBS.SG	HG01670.SG	HG01670	0	present	Baleares	Spain	40.4167	-3.7025	1101522	..	1KGPhase3	Spanish	coordinates of Spain state capital
IBS.SG	HG01537.SG	HG01537	0	present	Cataluna	Spain	40.4167	-3.7025	1143995	..	1KGPhase3	Spanish	coordinates of Spain state capital
IBS.SG	HG01686.SG	HG01686	0	present	Galicia	Spain	40.4167	-3.7025	1130343	..	1KGPhase3	Spanish	coordinates of Spain state capital
IBS.SG	HG01515.SG	HG01515	0	present	Pais Vasco	Spain	40.4167	-3.7025	1095928	..	1KGPhase3	Spanish	coordinates of Spain state capital
IBS.SG	HG01669.SG	HG01669	0	present	Extremadura	Spain	40.4167	-3.7025	1014748	..	1KGPhase3	Spanish	coordinates of Spain state capital
IBS.SG	HG01697.SG	HG01697	0	present	Murcia	Spain	40.4167	-3.7025	1145941	..	1KGPhase3	Spanish	coordinates of Spain state capital
IBS.SG	HG02235.SG	HG02235	0	present	Valencia	Spain	40.4167	-3.7025	1130807	..	1KGPhase3	Spanish	coordinates of Spain state capital
IBS.SG	HG01521.SG	HG01521	0	present	Pais Vasco	Spain	40.4167	-3.7025	1107876	..	1KGPhase3	Spanish	coordinates of Spain state capital
IBS.SG	HG01632.SG	HG01632	0	present	Baleares	Spain	40.4167	-3.7025	1141716	..	1KGPhase3	Spanish	coordinates of Spain state capital
IBS.SG	HG01702.SG	HG01702	0	present	Pais Vasco	Spain	40.4167	-3.7025	1145025	..	1KGPhase3	Spanish	coordinates of Spain state capital
IBS.SG	HG01509.SG	HG01509	0	present	Extremadura	Spain	40.4167	-3.7025	1135908	..	1KGPhase3	Spanish	coordinates of Spain state capital
Icelandic.DG	S_Icelandic-1.DG	NA15761	0	present	..	Iceland	64.1333	-21.9333	1118417	..	MallickNature2016	Icelandic
Icelandic.DG	S_Icelandic-2.DG	NA15763	0	present	..	Iceland	64.1333	-21.9333	1119232	..	MallickNature2016	Icelandic
Igorot.DG	S_Igorot-2.DG	Igorot21	0	present	Mountain Province, Luzon Island (sampled in Singapore)	Philippines	17.1	121	1119035	..	MallickNature2016	Igorot
Igorot.DG	S_Igorot-1.DG	S_Igorot-1	0	present	Mountain Province, Luzon Island (sampled in Singapore)	Philippines	17.1	121	1119071	..	MallickNature2016	Igorot
ILA.SG	mondal_IL-01.SG	IL-01	0	present	Irula	India	13.5	80	1140056	..	MondalNatureGenetics2016	Irula	coordinates of SGDP Irula
ILA.SG	mondal_IL-04.SG	IL-04	0	present	Irula	India	13.5	80	1138574	..	MondalNatureGenetics2016	Irula	coordinates of SGDP Irula
ILA.SG	mondal_IL-07.SG	IL-07	0	present	Irula	India	13.5	80	1138570	..	MondalNatureGenetics2016	Irula	coordinates of SGDP Irula
ILA.SG	mondal_IL-08.SG	IL-08	0	present	Irula	India	13.5	80	1138917	..	MondalNatureGenetics2016	Irula	coordinates of SGDP Irula
ILA.SG	mondal_IL-09.SG	IL-09	0	present	Irula	India	13.5	80	1138748	..	MondalNatureGenetics2016	Irula	coordinates of SGDP Irula
ILA.SG	mondal_IL-10.SG	IL-10	0	present	Irula	India	13.5	80	1138181	..	MondalNatureGenetics2016	Irula	coordinates of SGDP Irula
ILA.SG	mondal_IL-11.SG	IL-11	0	present	Irula	India	13.5	80	1138488	..	MondalNatureGenetics2016	Irula	coordinates of SGDP Irula
ILA.SG	mondal_IL-12.SG	IL-12	0	present	Irula	India	13.5	80	1138741	..	MondalNatureGenetics2016	Irula	coordinates of SGDP Irula
ILA.SG	mondal_IL-15.SG	IL-15	0	present	Irula	India	13.5	80	1138457	..	MondalNatureGenetics2016	Irula	coordinates of SGDP Irula
ILA.SG	mondal_IL-16.SG	IL-16	0	present	Irula	India	13.5	80	1139942	..	MondalNatureGenetics2016	Irula	coordinates of SGDP Irula
Iranian.DG	S_Iranian-2.DG	iran11	0	present	Iran migrants sampled in Kuwait	Iran	35.5859	51.46	1120230	..	MallickNature2016	Iranian
Iranian.DG	S_Iranian-1.DG	iran17	0	present	Iran migrants sampled in Kuwait	Iran	35.5859	51.46	1119186	..	MallickNature2016	Iranian
Italian_North.SDG	HGDP01151.SDG	HGDP01151	0	present	..	Italy	46	10	1139166	2020	BergstromScience2020	Italian_North
Italian_North.SDG	HGDP01152.SDG	HGDP01152	0	present	..	Italy	46	10	1136407	2020	BergstromScience2020	Italian_North
Italian_North.SDG	HGDP01153.SDG	HGDP01153	0	present	..	Italy	46	10	1141461	2020	BergstromScience2020	Italian_North
Italian_North.SDG	HGDP01155.SDG	HGDP01155	0	present	..	Italy	46	10	1139681	2020	BergstromScience2020	Italian_North
Italian_North.SDG	HGDP01156.SDG	HGDP01156	0	present	..	Italy	46	10	1138564	2020	BergstromScience2020	Italian_North
Italian_North.SDG	HGDP01157.SDG	HGDP01157	0	present	..	Italy	46	10	1139835	2020	BergstromScience2020	Italian_North
Italian_North.SDG	HGDP01161.SDG	HGDP01161	0	present	..	Italy	43	11	1136404	2020	BergstromScience2020	Italian_North
Italian_North.SDG	HGDP01162.SDG	HGDP01162	0	present	..	Italy	43	11	1141270	2020	BergstromScience2020	Italian_North
Italian_North.SDG	HGDP01163.SDG	HGDP01163	0	present	..	Italy	43	11	1140804	2020	BergstromScience2020	Italian_North
Italian_North.SDG	HGDP01164.SDG	HGDP01164	0	present	..	Italy	43	11	1136234	2020	BergstromScience2020	Italian_North
Italian_North.SDG	HGDP01166.SDG	HGDP01166	0	present	..	Italy	43	11	1139913	2020	BergstromScience2020	Italian_North
Italian_North.SDG	HGDP01167.SDG	HGDP01167	0	present	..	Italy	43	11	1139937	2020	BergstromScience2020	Italian_North
Italian_North.SDG	HGDP01168.SDG	HGDP01168	0	present	..	Italy	43	11	1141127	2020	BergstromScience2020	Italian_North
Italian_North.SDG	HGDP01169.SDG	HGDP01169	0	present	..	Italy	43	11	1139963	2020	BergstromScience2020	Italian_North
Italian_North.SDG	HGDP01171.SDG	HGDP01171	0	present	..	Italy	46	10	1139176	2020	BergstromScience2020	Italian_North
Italian_North.SDG	HGDP01172.SDG	HGDP01172	0	present	..	Italy	46	10	1141616	2020	BergstromScience2020	Italian_North
Italian_North.SDG	HGDP01173.SDG	HGDP01173	0	present	..	Italy	46	10	1137847	2020	BergstromScience2020	Italian_North
Italian_North.SDG	HGDP01174.SDG	HGDP01174	0	present	..	Italy	46	10	1139799	2020	BergstromScience2020	Italian_North
Italian_North.SDG	HGDP01177.SDG	HGDP01177	0	present	..	Italy	46	10	1139911	2020	BergstromScience2020	Italian_North
ITU.SG	HG04235.SG	HG04235	0	present	Telugu sampled from United Kingdom	India	16.541	80.515	1146079	..	1KGPhase3	Telugu	coordinates of Andhra Pradesh state capital
ITU.SG	HG04225.SG	HG04225	0	present	Telugu sampled from United Kingdom	India	16.541	80.515	1144359	..	1KGPhase3	Telugu	coordinates of Andhra Pradesh state capital
ITU.SG	HG03731.SG	HG03731	0	present	Telugu sampled from United Kingdom	India	16.541	80.515	1149016	..	1KGPhase3	Telugu	coordinates of Andhra Pradesh state capital
ITU.SG	HG03772.SG	HG03772	0	present	Telugu sampled from United Kingdom	India	16.541	80.515	1145953	..	1KGPhase3	Telugu	coordinates of Andhra Pradesh state capital
ITU.SG	HG04219.SG	HG04219	0	present	Telugu sampled from United Kingdom	India	16.541	80.515	1132528	..	1KGPhase3	Telugu	coordinates of Andhra Pradesh state capital
ITU.SG	HG04212.SG	HG04212	0	present	Telugu sampled from United Kingdom	India	16.541	80.515	1145839	..	1KGPhase3	Telugu	coordinates of Andhra Pradesh state capital
ITU.SG	HG03722.SG	HG03722	0	present	Telugu sampled from United Kingdom	India	16.541	80.515	1149583	..	1KGPhase3	Telugu	coordinates of Andhra Pradesh state capital
ITU.SG	HG04023.SG	HG04023	0	present	Telugu sampled from United Kingdom	India	16.541	80.515	1131738	..	1KGPhase3	Telugu	coordinates of Andhra Pradesh state capital
ITU.SG	HG04019.SG	HG04019	0	present	Telugu sampled from United Kingdom	India	16.541	80.515	1140181	..	1KGPhase3	Telugu	coordinates of Andhra Pradesh state capital
ITU.SG	HG03713.SG	HG03713	0	present	Telugu sampled from United Kingdom	India	16.541	80.515	1149368	..	1KGPhase3	Telugu	coordinates of Andhra Pradesh state capital
ITU.SG	HG03872.SG	HG03872	0	present	Telugu sampled from United Kingdom	India	16.541	80.515	1143662	..	1KGPhase3	Telugu	coordinates of Andhra Pradesh state capital
ITU.SG	HG04098.SG	HG04098	0	present	Telugu sampled from United Kingdom	India	16.541	80.515	1141151	..	1KGPhase3	Telugu	coordinates of Andhra Pradesh state capital
ITU.SG	HG04026.SG	HG04026	0	present	Telugu sampled from United Kingdom	India	16.541	80.515	1143671	..	1KGPhase3	Telugu	coordinates of Andhra Pradesh state capital
ITU.SG	HG03770.SG	HG03770	0	present	Telugu sampled from United Kingdom	India	16.541	80.515	1149435	..	1KGPhase3	Telugu	coordinates of Andhra Pradesh state capital
ITU.SG	HG04025.SG	HG04025	0	present	Telugu sampled from United Kingdom	India	16.541	80.515	1132582	..	1KGPhase3	Telugu	coordinates of Andhra Pradesh state capital
ITU.SG	HG03976.SG	HG03976	0	present	Telugu sampled from United Kingdom	India	16.541	80.515	1132038	..	1KGPhase3	Telugu	coordinates of Andhra Pradesh state capital
ITU.SG	HG03729.SG	HG03729	0	present	Telugu sampled from United Kingdom	India	16.541	80.515	1148941	..	1KGPhase3	Telugu	coordinates of Andhra Pradesh state capital
ITU.SG	HG04060.SG	HG04060	0	present	Telugu sampled from United Kingdom	India	16.541	80.515	1125051	..	1KGPhase3	Telugu	coordinates of Andhra Pradesh state capital
ITU.SG	HG03782.SG	HG03782	0	present	Telugu sampled from United Kingdom	India	16.541	80.515	1139597	..	1KGPhase3	Telugu	coordinates of Andhra Pradesh state capital
ITU.SG	HG03868.SG	HG03868	0	present	Telugu sampled from United Kingdom	India	16.541	80.515	1140940	..	1KGPhase3	Telugu	coordinates of Andhra Pradesh state capital
Japanese.SDG	HGDP00747.SDG	HGDP00747	0	present	..	Japan	38	138	1132267	2020	BergstromScience2020	Japanese
Japanese.SDG	HGDP00748.SDG	HGDP00748	0	present	..	Japan	38	138	1138188	2020	BergstromScience2020	Japanese
Japanese.SDG	HGDP00749.SDG	HGDP00749	0	present	..	Japan	38	138	1141633	2020	BergstromScience2020	Japanese
Japanese.SDG	HGDP00751.SDG	HGDP00751	0	present	..	Japan	38	138	1133440	2020	BergstromScience2020	Japanese
Japanese.SDG	HGDP00754.SDG	HGDP00754	0	present	..	Japan	38	138	1132504	2020	BergstromScience2020	Japanese
Japanese.SDG	HGDP00756.SDG	HGDP00756	0	present	..	Japan	38	138	1135951	2020	BergstromScience2020	Japanese
Japanese.SDG	HGDP00757.SDG	HGDP00757	0	present	..	Japan	38	138	1138275	2020	BergstromScience2020	Japanese
Japanese.SDG	HGDP00758.SDG	HGDP00758	0	present	..	Japan	38	138	1132675	2020	BergstromScience2020	Japanese
Japanese.SDG	HGDP00760.SDG	HGDP00760	0	present	..	Japan	38	138	1130393	2020	BergstromScience2020	Japanese
Japanese.SDG	HGDP00761.SDG	HGDP00761	0	present	..	Japan	38	138	1132441	2020	BergstromScience2020	Japanese
Japanese.SDG	HGDP00762.SDG	HGDP00762	0	present	..	Japan	38	138	1137313	2020	BergstromScience2020	Japanese
Japanese.SDG	HGDP00765.SDG	HGDP00765	0	present	..	Japan	38	138	1136631	2020	BergstromScience2020	Japanese
Japanese.SDG	HGDP00766.SDG	HGDP00766	0	present	..	Japan	38	138	1134898	2020	BergstromScience2020	Japanese
Japanese.SDG	HGDP00769.SDG	HGDP00769	0	present	..	Japan	38	138	1139857	2020	BergstromScience2020	Japanese
Japanese.SDG	HGDP00771.SDG	HGDP00771	0	present	..	Japan	38	138	1133419	2020	BergstromScience2020	Japanese
Japanese.SDG	HGDP00772.SDG	HGDP00772	0	present	..	Japan	38	138	1132618	2020	BergstromScience2020	Japanese
Japanese.SDG	HGDP00773.SDG	HGDP00773	0	present	..	Japan	38	138	1141355	2020	BergstromScience2020	Japanese
Japanese.SDG	HGDP00790.SDG	HGDP00790	0	present	..	Japan	38	138	1138491	2020	BergstromScience2020	Japanese
Japanese.SDG	HGDP00791.SDG	HGDP00791	0	present	..	Japan	38	138	1136445	2020	BergstromScience2020	Japanese
Japanese.SDG	HGDP00828.SDG	HGDP00828	0	present	..	Japan	38	138	1139267	2020	BergstromScience2020	Japanese
JAR.SG	mondal_JAR-27.SG	JAR-27	0	present	Jarawa	India	11.6683	92.7378	1136823	..	MondalNatureGenetics2016	Jarawa	coordinates of Great Andaman
JAR.SG	mondal_JAR-32.SG	JAR-32	0	present	Jarawa	India	11.6683	92.7378	1139539	..	MondalNatureGenetics2016	Jarawa	coordinates of Great Andaman
JAR.SG	mondal_JAR-54.SG	JAR-54	0	present	Jarawa	India	11.6683	92.7378	1139290	..	MondalNatureGenetics2016	Jarawa	coordinates of Great Andaman
JAR.SG	mondal_JAR-61.SG	JAR-61	0	present	Jarawa	India	11.6683	92.7378	1118112	..	MondalNatureGenetics2016	Jarawa	coordinates of Great Andaman
Jew_Iraqi.DG	S_Iraqi_Jew-1.DG	IraqiJew1771	0	present	..	Iraq	33.3333	44.4333	1119265	..	MallickNature2016	Iraqi_Jew
Jew_Iraqi.DG	S_Iraqi_Jew-2.DG	IraqiJew4291	0	present	..	Iraq	33.3333	44.4333	1119252	..	MallickNature2016	Iraqi_Jew
Jew_Yemenite.DG	S_Yemenite_Jew-1.DG	YemeniteJew4695	0	present	..	Yemen	15.35	44.2	1118245	..	MallickNature2016	Yemenite_Jew
Jew_Yemenite.DG	S_Yemenite_Jew-2.DG	YemeniteJew5433	0	present	..	Yemen	15.35	44.2	1119677	..	MallickNature2016	Yemenite_Jew
Jordanian.DG	S_Jordanian-3.DG	Jordan214	0	present	Jordan migrants sampled in Kuwait	Jordan	32.0546	35.9143	1120271	..	MallickNature2016	Jordanian
Jordanian.DG	S_Jordanian-1.DG	Jordan445	0	present	Jordan migrants sampled in Kuwait	Jordan	32.0546	35.9143	1118297	..	MallickNature2016	Jordanian
Jordanian.DG	S_Jordanian-2.DG	Jordan603	0	present	Jordan migrants sampled in Kuwait	Jordan	32.0546	35.9143	1120321	..	MallickNature2016	Jordanian
Ju_hoan_North.SDG	HGDP00987.SDG	HGDP00987	0	present	..	Namibia	-18.9373	21.4524	1139825	2020	BergstromScience2020	Ju_hoan_North
Ju_hoan_North.SDG	HGDP00991.SDG	HGDP00991	0	present	..	Namibia	-18.9373	21.4524	1140728	2020	BergstromScience2020	Ju_hoan_North
Ju_hoan_North.SDG	HGDP00992.SDG	HGDP00992	0	present	..	Namibia	-18.9373	21.4524	1137167	2020	BergstromScience2020	Ju_hoan_North
Ju_hoan_North.SDG	HGDP01032.SDG	HGDP01032	0	present	..	Namibia	-18.9373	21.4524	1140168	2020	BergstromScience2020	Ju_hoan_North
Ju_hoan_North.SDG	HGDP01036.SDG	HGDP01036	0	present	..	Namibia	-18.9373	21.4524	1136487	2020	BergstromScience2020	Ju_hoan_North
Kalash.SDG	HGDP00274.SDG	HGDP00274	0	present	..	Pakistan	35.9937	71.5	1137159	2020	BergstromScience2020	Kalash
Kalash.SDG	HGDP00277.SDG	HGDP00277	0	present	..	Pakistan	35.9937	71.5	1134494	2020	BergstromScience2020	Kalash
Kalash.SDG	HGDP00281.SDG	HGDP00281	0	present	..	Pakistan	35.9937	71.5	1126226	2020	BergstromScience2020	Kalash
Kalash.SDG	HGDP00285.SDG	HGDP00285	0	present	..	Pakistan	35.9937	71.5	1138380	2020	BergstromScience2020	Kalash
Kalash.SDG	HGDP00286.SDG	HGDP00286	0	present	..	Pakistan	35.9937	71.5	1140614	2020	BergstromScience2020	Kalash
Kalash.SDG	HGDP00288.SDG	HGDP00288	0	present	..	Pakistan	35.9937	71.5	1133800	2020	BergstromScience2020	Kalash
Kalash.SDG	HGDP00298.SDG	HGDP00298	0	present	..	Pakistan	35.9937	71.5	1137997	2020	BergstromScience2020	Kalash
Kalash.SDG	HGDP00302.SDG	HGDP00302	0	present	..	Pakistan	35.9937	71.5	1138516	2020	BergstromScience2020	Kalash
Kalash.SDG	HGDP00304.SDG	HGDP00304	0	present	..	Pakistan	35.9937	71.5	1135426	2020	BergstromScience2020	Kalash
Kalash.SDG	HGDP00307.SDG	HGDP00307	0	present	..	Pakistan	35.9937	71.5	1136866	2020	BergstromScience2020	Kalash
Kalash.SDG	HGDP00309.SDG	HGDP00309	0	present	..	Pakistan	35.9937	71.5	1134357	2020	BergstromScience2020	Kalash
Kalash.SDG	HGDP00311.SDG	HGDP00311	0	present	..	Pakistan	35.9937	71.5	1137882	2020	BergstromScience2020	Kalash
Kalash.SDG	HGDP00313.SDG	HGDP00313	0	present	..	Pakistan	35.9937	71.5	1138039	2020	BergstromScience2020	Kalash
Kalash.SDG	HGDP00315.SDG	HGDP00315	0	present	..	Pakistan	35.9937	71.5	1137825	2020	BergstromScience2020	Kalash
Kalash.SDG	HGDP00319.SDG	HGDP00319	0	present	..	Pakistan	35.9937	71.5	1135195	2020	BergstromScience2020	Kalash
Kalash.SDG	HGDP00323.SDG	HGDP00323	0	present	..	Pakistan	35.9937	71.5	1138953	2020	BergstromScience2020	Kalash
Kalash.SDG	HGDP00326.SDG	HGDP00326	0	present	..	Pakistan	35.9937	71.5	1137733	2020	BergstromScience2020	Kalash
Kalash.SDG	HGDP00328.SDG	HGDP00328	0	present	..	Pakistan	35.9937	71.5	1141065	2020	BergstromScience2020	Kalash
Kalash.SDG	HGDP00330.SDG	HGDP00330	0	present	..	Pakistan	35.9937	71.5	1136609	2020	BergstromScience2020	Kalash
Kalash.SDG	HGDP00333.SDG	HGDP00333	0	present	..	Pakistan	35.9937	71.5	1136184	2020	BergstromScience2020	Kalash
Kalmyk.SG	Kalmyks1.SG	Kalmyks1	0	present	..	Russia	46.3167	44.2667	1149387	..	DamgaardScience2018	Kalmyk	coordinates of Kalmykia state capital
Kalmyk.SG	Kalmyks2.SG	Kalmyks2	0	present	..	Russia	46.3167	44.2667	1149291	..	DamgaardScience2018	Kalmyk	coordinates of Kalmykia state capital
Kapu.DG	S_Kapu-1.DG	S_Kapu-1	0	present	Visakhapatnam	India	17.72	83.32	1119827	..	MallickNature2016	Kapu
Kapu.DG	S_Kapu-2.DG	S_Kapu-2	0	present	Visakhapatnam	India	17.72	83.32	1119737	..	MallickNature2016	Kapu
Karakalpak.SG	Karakalpaks1.SG	Karakalpaks1	0	present	..	Uzbekistan	42.4667	59.6	1149243	..	DamgaardScience2018	Karakalpak	coordinates of Karakalpakstan state capital
Karakalpak.SG	Karakalpaks2.SG	Karakalpaks2	0	present	..	Uzbekistan	42.4667	59.6	1149449	..	DamgaardScience2018	Karakalpak	coordinates of Karakalpakstan state capital
Karakalpak.SG	Karakalpaks3.SG	Karakalpaks3	0	present	..	Uzbekistan	42.4667	59.6	1149415	..	DamgaardScience2018	Karakalpak	coordinates of Karakalpakstan state capital
Karitiana.SDG	HGDP00995.SDG	HGDP00995	0	present	..	Brazil	-10	-63	1140417	2020	BergstromScience2020	Karitiana
Karitiana.SDG	HGDP00999.SDG	HGDP00999	0	present	..	Brazil	-10	-63	1138190	2020	BergstromScience2020	Karitiana
Karitiana.SDG	HGDP01001.SDG	HGDP01001	0	present	..	Brazil	-10	-63	1137001	2020	BergstromScience2020	Karitiana
Karitiana.SDG	HGDP01009.SDG	HGDP01009	0	present	..	Brazil	-10	-63	1138640	2020	BergstromScience2020	Karitiana
Karitiana.SDG	HGDP01010.SDG	HGDP01010	0	present	..	Brazil	-10	-63	1139683	2020	BergstromScience2020	Karitiana
Karitiana.SDG	HGDP01012.SDG	HGDP01012	0	present	..	Brazil	-10	-63	1141412	2020	BergstromScience2020	Karitiana
Karitiana.SDG	HGDP01013.SDG	HGDP01013	0	present	..	Brazil	-10	-63	1138942	2020	BergstromScience2020	Karitiana
Karitiana.SDG	HGDP01014.SDG	HGDP01014	0	present	..	Brazil	-10	-63	1138961	2020	BergstromScience2020	Karitiana
Karitiana.SDG	HGDP01015.SDG	HGDP01015	0	present	..	Brazil	-10	-63	1134749	2020	BergstromScience2020	Karitiana
Karitiana.SDG	HGDP01018.SDG	HGDP01018	0	present	..	Brazil	-10	-63	1140837	2020	BergstromScience2020	Karitiana
Karitiana.SDG	HGDP01019.SDG	HGDP01019	0	present	..	Brazil	-10	-63	1139334	2020	BergstromScience2020	Karitiana
Kazakh.SG	Kazakhs2.SG	Kazakhs2	0	present	..	Kazakhstan	51.1667	71.4333	1149435	..	DamgaardScience2018	Kazakh	Coordinates of Kazakhstan state capital
Kazakh.SG	Kazakhs3.SG	Kazakhs3	0	present	..	Kazakhstan	51.1667	71.4333	1149435	..	DamgaardScience2018	Kazakh	Coordinates of Kazakhstan state capital
Kazakh.SG	Kazkahs1.SG	Kazkahs1	0	present	..	Kazakhstan	51.1667	71.4333	1149414	..	DamgaardScience2018	Kazakh	Coordinates of Kazakhstan state capital
KHV.SG	HG01845.SG	HG01845	0	present	Kinh, Ho Chi Minh City	Vietnam	10.8	106.65	1139925	..	1KGPhase3	Kinh
KHV.SG	HG02085.SG	HG02085	0	present	Kinh, Ho Chi Minh City	Vietnam	10.8	106.65	1145750	..	1KGPhase3	Kinh
KHV.SG	HG01851.SG	HG01851	0	present	Kinh, Ho Chi Minh City	Vietnam	10.8	106.65	1141627	..	1KGPhase3	Kinh
KHV.SG	HG01874.SG	HG01874	0	present	Kinh, Ho Chi Minh City	Vietnam	10.8	106.65	1149717	..	1KGPhase3	Kinh
KHV.SG	HG02064.SG	HG02064	0	present	Kinh, Ho Chi Minh City	Vietnam	10.8	106.65	1126542	..	1KGPhase3	Kinh
KHV.SG	HG02082.SG	HG02082	0	present	Kinh, Ho Chi Minh City	Vietnam	10.8	106.65	1147331	..	1KGPhase3	Kinh
KHV.SG	HG02040.SG	HG02040	0	present	Kinh, Ho Chi Minh City	Vietnam	10.8	106.65	1131243	..	1KGPhase3	Kinh
KHV.SG	HG01846.SG	HG01846	0	present	Kinh, Ho Chi Minh City	Vietnam	10.8	106.65	1141405	..	1KGPhase3	Kinh
KHV.SG	HG01841.SG	HG01841	0	present	Kinh, Ho Chi Minh City	Vietnam	10.8	106.65	1132094	..	1KGPhase3	Kinh
KHV.SG	HG02116.SG	HG02116	0	present	Kinh, Ho Chi Minh City	Vietnam	10.8	106.65	1128728	..	1KGPhase3	Kinh
KHV.SG	HG02088.SG	HG02088	0	present	Kinh, Ho Chi Minh City	Vietnam	10.8	106.65	1118465	..	1KGPhase3	Kinh
KHV.SG	HG01855.SG	HG01855	0	present	Kinh, Ho Chi Minh City	Vietnam	10.8	106.65	1135518	..	1KGPhase3	Kinh
KHV.SG	HG02050.SG	HG02050	0	present	Kinh, Ho Chi Minh City	Vietnam	10.8	106.65	1148365	..	1KGPhase3	Kinh
KHV.SG	HG01867.SG	HG01867	0	present	Kinh, Ho Chi Minh City	Vietnam	10.8	106.65	1136357	..	1KGPhase3	Kinh
KHV.SG	HG01868.SG	HG01868	0	present	Kinh, Ho Chi Minh City	Vietnam	10.8	106.65	1137872	..	1KGPhase3	Kinh
KHV.SG	HG02138.SG	HG02138	0	present	Kinh, Ho Chi Minh City	Vietnam	10.8	106.65	1146501	..	1KGPhase3	Kinh
KHV.SG	HG01857.SG	HG01857	0	present	Kinh, Ho Chi Minh City	Vietnam	10.8	106.65	1136262	..	1KGPhase3	Kinh
KHV.SG	HG01853.SG	HG01853	0	present	Kinh, Ho Chi Minh City	Vietnam	10.8	106.65	1136494	..	1KGPhase3	Kinh
KHV.SG	HG02141.SG	HG02141	0	present	Kinh, Ho Chi Minh City	Vietnam	10.8	106.65	1145742	..	1KGPhase3	Kinh
KHV.SG	HG01869.SG	HG01869	0	present	Kinh, Ho Chi Minh City	Vietnam	10.8	106.65	1139200	..	1KGPhase3	Kinh
Korean.DG	S_Korean-2.DG	NA00726	0	present	..	South Korea	37.6	127	1119590	..	MallickNature2016	Korean
Korean.DG	S_Korean-1.DG	ND19394	0	present	..	South Korea	37.6	127	1119636	..	MallickNature2016	Korean
Koryak.SG	Kor1.SG	Kor1	0	present	Siberia	Russia	61.8415	162.817	1149854	..	RaghavanScience2015	Koryak	coordinates of area with high Koryak concentration according to 2010 census (see wikipedia)
Koryak.SG	Kor2.SG	Kor2	0	present	Siberia	Russia	61.8415	162.817	1149898	..	RaghavanScience2015	Koryak	coordinates of area with high Koryak concentration according to 2010 census (see wikipedia)
Kusunda.DG	S_Kusunda-1.DG	Kusunda02	0	present	Ghorahi, Dang	Nepal	28.0725	82.4878	1117950	..	MallickNature2016	Kusunda
Kusunda.DG	S_Kusunda-2.DG	Kusunda15	0	present	Damauli, Tanahu	Nepal	28.0725	84.2595	1118251	..	MallickNature2016	Kusunda
Kyrgyz_Kyrgyzstan.DG	S_Kyrgyz-1.DG	S_Kyrgyz-1	0	present	Bishkek	Kyrgyzstan	42.8667	74.6167	1118066	..	MallickNature2016	Kyrgyz
Kyrgyz_Kyrgyzstan.DG	S_Kyrgyz-2.DG	S_Kyrgyz-2	0	present	Bishkek	Kyrgyzstan	42.8667	74.6167	1119617	..	MallickNature2016	Kyrgyz
Kyrgyz_Kyrgyzstan.SG	Kyrgyz1.SG	Kyrgyz1	0	present	..	Kyrgyzstan	42.8667	74.6167	1149409	..	DamgaardScience2018	Kyrgyz	coordinates of S_Kyrgyz-1
Kyrgyz_Kyrgyzstan.SG	Kyrgyz2.SG	Kyrgyz2	0	present	..	Kyrgyzstan	42.8667	74.6167	1149257	..	DamgaardScience2018	Kyrgyz	coordinates of S_Kyrgyz-2
Lezgin.DG	S_Lezgin-1.DG	lez49	0	present	Dagestanskiye Ogni, Dagestan	Russia	42.1167	48.1833	1119777	..	MallickNature2016	Lezgin
Lezgin.DG	S_Lezgin-2.DG	S_Lezgin-2	0	present	Dagestanskiye Ogni, Dagestan	Russia	42.1167	48.1833	1120036	..	MallickNature2016	Lezgin
Madiga.DG	S_Madiga-1.DG	S_Madiga-1	0	present	Visakhapatnam	India	17.72	83.32	1119970	..	MallickNature2016	Madiga
Madiga.DG	S_Madiga-2.DG	S_Madiga-2	0	present	Visakhapatnam	India	17.72	83.32	1119764	..	MallickNature2016	Madiga
Makrani.SDG	HGDP00131.SDG	HGDP00131	0	present	..	Pakistan	26	64	1139541	2020	BergstromScience2020	Makrani
Makrani.SDG	HGDP00133.SDG	HGDP00133	0	present	..	Pakistan	26	64	1137916	2020	BergstromScience2020	Makrani
Makrani.SDG	HGDP00134.SDG	HGDP00134	0	present	..	Pakistan	26	64	1137015	2020	BergstromScience2020	Makrani
Makrani.SDG	HGDP00135.SDG	HGDP00135	0	present	..	Pakistan	26	64	1133575	2020	BergstromScience2020	Makrani
Makrani.SDG	HGDP00136.SDG	HGDP00136	0	present	..	Pakistan	26	64	1135001	2020	BergstromScience2020	Makrani
Makrani.SDG	HGDP00137.SDG	HGDP00137	0	present	..	Pakistan	26	64	1136771	2020	BergstromScience2020	Makrani
Makrani.SDG	HGDP00140.SDG	HGDP00140	0	present	..	Pakistan	26	64	1132637	2020	BergstromScience2020	Makrani
Makrani.SDG	HGDP00141.SDG	HGDP00141	0	present	..	Pakistan	26	64	1138133	2020	BergstromScience2020	Makrani
Makrani.SDG	HGDP00144.SDG	HGDP00144	0	present	..	Pakistan	26	64	1138625	2020	BergstromScience2020	Makrani
Makrani.SDG	HGDP00145.SDG	HGDP00145	0	present	..	Pakistan	26	64	1136876	2020	BergstromScience2020	Makrani
Makrani.SDG	HGDP00146.SDG	HGDP00146	0	present	..	Pakistan	26	64	1133180	2020	BergstromScience2020	Makrani
Makrani.SDG	HGDP00148.SDG	HGDP00148	0	present	..	Pakistan	26	64	1136865	2020	BergstromScience2020	Makrani
Makrani.SDG	HGDP00151.SDG	HGDP00151	0	present	..	Pakistan	26	64	1138292	2020	BergstromScience2020	Makrani
Makrani.SDG	HGDP00153.SDG	HGDP00153	0	present	..	Pakistan	26	64	1140744	2020	BergstromScience2020	Makrani
Makrani.SDG	HGDP00154.SDG	HGDP00154	0	present	..	Pakistan	26	64	1138016	2020	BergstromScience2020	Makrani
Makrani.SDG	HGDP00155.SDG	HGDP00155	0	present	..	Pakistan	26	64	1138340	2020	BergstromScience2020	Makrani
Makrani.SDG	HGDP00157.SDG	HGDP00157	0	present	..	Pakistan	26	64	1141273	2020	BergstromScience2020	Makrani
Makrani.SDG	HGDP00158.SDG	HGDP00158	0	present	..	Pakistan	26	64	1139356	2020	BergstromScience2020	Makrani
Makrani.SDG	HGDP00160.SDG	HGDP00160	0	present	..	Pakistan	26	64	1141356	2020	BergstromScience2020	Makrani
Makrani.SDG	HGDP00161.SDG	HGDP00161	0	present	..	Pakistan	26	64	1136137	2020	BergstromScience2020	Makrani
Mala.DG	BR_Mala-1.DG	BR_Mala-1	0	present	Vishakapatman, Andhra Pradesh	India	17.6833	83.2167	1103166	..	MallickNature2016	Mala
Mala.DG	S_Mala-2.DG	S_Mala-2	0	present	Visakhapatnam	India	17.72	83.32	1119843	..	MallickNature2016	Mala
Mala.DG	S_Mala-3.DG	S_Mala-3	0	present	Visakhapatnam	India	17.72	83.32	1119999	..	MallickNature2016	Mala
Mansi.DG	S_Mansi-1.DG	Mansi79	0	present	Sos'va river, Western Siberia	Russia	63.8	61.45	1120398	..	MallickNature2016	Mansi
Mansi.DG	S_Mansi-2.DG	S_Mansi-2	0	present	Shugur, Western Siberia	Russia	63.65	62.1	1120136	..	MallickNature2016	Mansi
Mayan.SDG	HGDP00854.SDG	HGDP00854	0	present	..	Mexico	19	-91	1131558	2020	BergstromScience2020	Mayan
Mayan.SDG	HGDP00855.SDG	HGDP00855	0	present	..	Mexico	19	-91	1141019	2020	BergstromScience2020	Mayan
Mayan.SDG	HGDP00856.SDG	HGDP00856	0	present	..	Mexico	19	-91	1137142	2020	BergstromScience2020	Mayan
Mayan.SDG	HGDP00857.SDG	HGDP00857	0	present	..	Mexico	19	-91	1141412	2020	BergstromScience2020	Mayan
Mayan.SDG	HGDP00858.SDG	HGDP00858	0	present	..	Mexico	19	-91	1138799	2020	BergstromScience2020	Mayan
Mayan.SDG	HGDP00859.SDG	HGDP00859	0	present	..	Mexico	19	-91	1140387	2020	BergstromScience2020	Mayan
Mayan.SDG	HGDP00861.SDG	HGDP00861	0	present	..	Mexico	19	-91	1139616	2020	BergstromScience2020	Mayan
Mayan.SDG	HGDP00862.SDG	HGDP00862	0	present	..	Mexico	19	-91	1139506	2020	BergstromScience2020	Mayan
Mayan.SDG	HGDP00863.SDG	HGDP00863	0	present	..	Mexico	19	-91	1139954	2020	BergstromScience2020	Mayan
Mayan.SDG	HGDP00864.SDG	HGDP00864	0	present	..	Mexico	19	-91	1138487	2020	BergstromScience2020	Mayan
Mayan.SDG	HGDP00865.SDG	HGDP00865	0	present	..	Mexico	19	-91	1139483	2020	BergstromScience2020	Mayan
Mayan.SDG	HGDP00868.SDG	HGDP00868	0	present	..	Mexico	19	-91	1138983	2020	BergstromScience2020	Mayan
Mayan.SDG	HGDP00869.SDG	HGDP00869	0	present	..	Mexico	19	-91	1139629	2020	BergstromScience2020	Mayan
Mayan.SDG	HGDP00870.SDG	HGDP00870	0	present	..	Mexico	19	-91	1139982	2020	BergstromScience2020	Mayan
Mayan.SDG	HGDP00872.SDG	HGDP00872	0	present	..	Mexico	19	-91	1139471	2020	BergstromScience2020	Mayan
Mayan.SDG	HGDP00873.SDG	HGDP00873	0	present	..	Mexico	19	-91	1140213	2020	BergstromScience2020	Mayan
Mayan.SDG	HGDP00875.SDG	HGDP00875	0	present	..	Mexico	19	-91	1136638	2020	BergstromScience2020	Mayan
Mayan.SDG	HGDP00877.SDG	HGDP00877	0	present	..	Mexico	19	-91	1137814	2020	BergstromScience2020	Mayan
Mbuti.SDG	HGDP00449.SDG	HGDP00449	0	present	..	Congo	1	29	1140413	2020	BergstromScience2020	Mbuti
Mbuti.SDG	HGDP00462.SDG	HGDP00462	0	present	..	Congo	1	29	1137821	2020	BergstromScience2020	Mbuti
Mbuti.SDG	HGDP00463.SDG	HGDP00463	0	present	..	Congo	1	29	1137064	2020	BergstromScience2020	Mbuti
Mbuti.SDG	HGDP00467.SDG	HGDP00467	0	present	..	Congo	1	29	1136730	2020	BergstromScience2020	Mbuti
Mbuti.SDG	HGDP00474.SDG	HGDP00474	0	present	..	Congo	1	29	1140529	2020	BergstromScience2020	Mbuti
Mbuti.SDG	HGDP00476.SDG	HGDP00476	0	present	..	Congo	1	29	1140439	2020	BergstromScience2020	Mbuti
Mbuti.SDG	HGDP00478.SDG	HGDP00478	0	present	..	Congo	1	29	1137743	2020	BergstromScience2020	Mbuti
Mbuti.SDG	HGDP00982.SDG	HGDP00982	0	present	..	Congo	1	29	1126932	2020	BergstromScience2020	Mbuti
Mbuti.SDG	HGDP00984.SDG	HGDP00984	0	present	..	Congo	1	29	1137625	2020	BergstromScience2020	Mbuti
Mbuti.SDG	HGDP01081.SDG	HGDP01081	0	present	..	Congo	1	29	1135761	2020	BergstromScience2020	Mbuti
Mende.DG	S_Mende-1.DG	HG03078	0	present	..	Sierra Leone	8.5	-13.2	1119078	..	MallickNature2016	Mende
Mende.DG	S_Mende-2.DG	HG03085	0	present	..	Sierra Leone	8.5	-13.2	1118229	..	MallickNature2016	Mende
Mexico_Zapotec.DG	S_Zapotec-1.DG	S_Zapotec-1	0	present	San Juan Guelavia	Mexico	16.5	-97.2	1118130	..	MallickNature2016	Zapotec
Mexico_Zapotec.DG	S_Zapotec-2.DG	S_Zapotec-2	0	present	San Juan Guelavia	Mexico	16.5	-97.2	1118509	..	MallickNature2016	Zapotec
Miao.SDG	HGDP01189.SDG	HGDP01189	0	present	..	China	28	109	1135074	2020	BergstromScience2020	Miao
Miao.SDG	HGDP01190.SDG	HGDP01190	0	present	..	China	28	109	1135912	2020	BergstromScience2020	Miao
Miao.SDG	HGDP01191.SDG	HGDP01191	0	present	..	China	28	109	1140794	2020	BergstromScience2020	Miao
Miao.SDG	HGDP01192.SDG	HGDP01192	0	present	..	China	28	109	1133551	2020	BergstromScience2020	Miao
Miao.SDG	HGDP01193.SDG	HGDP01193	0	present	..	China	28	109	1138386	2020	BergstromScience2020	Miao
Miao.SDG	HGDP01194.SDG	HGDP01194	0	present	..	China	28	109	1136987	2020	BergstromScience2020	Miao
Miao.SDG	HGDP01195.SDG	HGDP01195	0	present	..	China	28	109	1133474	2020	BergstromScience2020	Miao
Miao.SDG	HGDP01196.SDG	HGDP01196	0	present	..	China	28	109	1135375	2020	BergstromScience2020	Miao
Miao.SDG	HGDP01197.SDG	HGDP01197	0	present	..	China	28	109	1137337	2020	BergstromScience2020	Miao
Miao.SDG	HGDP01198.SDG	HGDP01198	0	present	..	China	28	109	1140907	2020	BergstromScience2020	Miao
Mixe.DG	B_Mixe-1.DG	mixe0007	0	present	Tamazulapan, Mixe	Mexico	16.95	-96.5833	1116929	..	PrueferNature2013	Mixe
Mixe.DG	S_Mixe-2.DG	S_Mixe-2	0	present	Tamazulapan, Mixe	Mexico	16.95	-96.5833	1116607	..	SkoglundNature2015	Mixe
Mixe.DG	S_Mixe-3.DG	S_Mixe-3	0	present	Tamazulapan, Mixe	Mexico	16.95	-96.5833	1117679	..	SkoglundNature2015	Mixe
Mixtec_1.DG	S_Mixtec-1.DG	S_Mixtec-1	0	present	San Andres Nuxino	Mexico	17	-97	1117810	..	MallickNature2016	Mixtec
Mixtec_2.DG	S_Mixtec-2.DG	S_Mixtec-2	0	present	San Andres Nuxino	Mexico	17	-97	1118413	..	MallickNature2016	Mixtec
Mongola.SDG	HGDP01223.SDG	HGDP01223	0	present	..	China	45	111	1141395	2020	BergstromScience2020	Mongola
Mongola.SDG	HGDP01225.SDG	HGDP01225	0	present	..	China	45	111	1135710	2020	BergstromScience2020	Mongola
Mongola.SDG	HGDP01227.SDG	HGDP01227	0	present	..	China	45	111	1137373	2020	BergstromScience2020	Mongola
Mongola.SDG	HGDP01228.SDG	HGDP01228	0	present	..	China	45	111	1140889	2020	BergstromScience2020	Mongola
Mongola.SDG	HGDP01231.SDG	HGDP01231	0	present	..	China	45	111	1136398	2020	BergstromScience2020	Mongola
Mongola.SDG	HGDP01232.SDG	HGDP01232	0	present	..	China	45	111	1137558	2020	BergstromScience2020	Mongola
Mozabite.SDG	HGDP01253.SDG	HGDP01253	0	present	..	Algeria	32	3	1141056	2020	BergstromScience2020	Mozabite
Mozabite.SDG	HGDP01254.SDG	HGDP01254	0	present	..	Algeria	32	3	1138406	2020	BergstromScience2020	Mozabite
Mozabite.SDG	HGDP01255.SDG	HGDP01255	0	present	..	Algeria	32	3	1138440	2020	BergstromScience2020	Mozabite
Mozabite.SDG	HGDP01256.SDG	HGDP01256	0	present	..	Algeria	32	3	1134547	2020	BergstromScience2020	Mozabite
Mozabite.SDG	HGDP01257.SDG	HGDP01257	0	present	..	Algeria	32	3	1134283	2020	BergstromScience2020	Mozabite
Mozabite.SDG	HGDP01258.SDG	HGDP01258	0	present	..	Algeria	32	3	1138956	2020	BergstromScience2020	Mozabite
Mozabite.SDG	HGDP01259.SDG	HGDP01259	0	present	..	Algeria	32	3	1139396	2020	BergstromScience2020	Mozabite
Mozabite.SDG	HGDP01262.SDG	HGDP01262	0	present	..	Algeria	32	3	1139635	2020	BergstromScience2020	Mozabite
Mozabite.SDG	HGDP01263.SDG	HGDP01263	0	present	..	Algeria	32	3	1139243	2020	BergstromScience2020	Mozabite
Mozabite.SDG	HGDP01265.SDG	HGDP01265	0	present	..	Algeria	32	3	1138058	2020	BergstromScience2020	Mozabite
Mozabite.SDG	HGDP01266.SDG	HGDP01266	0	present	..	Algeria	32	3	1138848	2020	BergstromScience2020	Mozabite
Mozabite.SDG	HGDP01267.SDG	HGDP01267	0	present	..	Algeria	32	3	1138381	2020	BergstromScience2020	Mozabite
Mozabite.SDG	HGDP01268.SDG	HGDP01268	0	present	..	Algeria	32	3	1136329	2020	BergstromScience2020	Mozabite
Mozabite.SDG	HGDP01272.SDG	HGDP01272	0	present	..	Algeria	32	3	1138040	2020	BergstromScience2020	Mozabite
Mozabite.SDG	HGDP01275.SDG	HGDP01275	0	present	..	Algeria	32	3	1140549	2020	BergstromScience2020	Mozabite
Mozabite.SDG	HGDP01276.SDG	HGDP01276	0	present	..	Algeria	32	3	1139922	2020	BergstromScience2020	Mozabite
Mozabite.SDG	HGDP01277.SDG	HGDP01277	0	present	..	Algeria	32	3	1140266	2020	BergstromScience2020	Mozabite
Mozabite.SDG	HGDP01279.SDG	HGDP01279	0	present	..	Algeria	32	3	1139917	2020	BergstromScience2020	Mozabite
Mozabite.SDG	HGDP01280.SDG	HGDP01280	0	present	..	Algeria	32	3	1139363	2020	BergstromScience2020	Mozabite
Mozabite.SDG	HGDP01282.SDG	HGDP01282	0	present	..	Algeria	32	3	1140004	2020	BergstromScience2020	Mozabite
Nasioi.SDG	HGDP00655.SDG	HGDP00655	0	present	Bougainville	Papua New Guinea	-6.48	155.83	1138047	2020	BergstromScience2020	Nasioi
Nasioi.SDG	HGDP00656.SDG	HGDP00656	0	present	Bougainville	Papua New Guinea	-6.48	155.83	1141165	2020	BergstromScience2020	Nasioi
Nasioi.SDG	HGDP00660.SDG	HGDP00660	0	present	Bougainville	Papua New Guinea	-6.48	155.83	1135285	2020	BergstromScience2020	Nasioi
Nasioi.SDG	HGDP00661.SDG	HGDP00661	0	present	Bougainville	Papua New Guinea	-6.48	155.83	1140521	2020	BergstromScience2020	Nasioi
Nasioi.SDG	HGDP00662.SDG	HGDP00662	0	present	Bougainville	Papua New Guinea	-6.48	155.83	1138056	2020	BergstromScience2020	Nasioi
Nasioi.SDG	HGDP00663.SDG	HGDP00663	0	present	Bougainville	Papua New Guinea	-6.48	155.83	1139220	2020	BergstromScience2020	Nasioi
Nasioi.SDG	HGDP00664.SDG	HGDP00664	0	present	Bougainville	Papua New Guinea	-6.48	155.83	1139578	2020	BergstromScience2020	Nasioi
Nasioi.SDG	HGDP00787.SDG	HGDP00787	0	present	Bougainville	Papua New Guinea	-6.48	155.83	1140210	2020	BergstromScience2020	Nasioi
Nasioi.SDG	HGDP00788.SDG	HGDP00788	0	present	Bougainville	Papua New Guinea	-6.48	155.83	1137945	2020	BergstromScience2020	Nasioi
Nasioi.SDG	HGDP01027.SDG	HGDP01027	0	present	Bougainville	Papua New Guinea	-6.48	155.83	1140255	2020	BergstromScience2020	Nasioi
Naxi.SDG	HGDP01337.SDG	HGDP01337	0	present	..	China	26	100	1137902	2020	BergstromScience2020	Naxi
Naxi.SDG	HGDP01338.SDG	HGDP01338	0	present	..	China	26	100	1141355	2020	BergstromScience2020	Naxi
Naxi.SDG	HGDP01339.SDG	HGDP01339	0	present	..	China	26	100	1138270	2020	BergstromScience2020	Naxi
Naxi.SDG	HGDP01340.SDG	HGDP01340	0	present	..	China	26	100	1137084	2020	BergstromScience2020	Naxi
Naxi.SDG	HGDP01341.SDG	HGDP01341	0	present	..	China	26	100	1137281	2020	BergstromScience2020	Naxi
Naxi.SDG	HGDP01342.SDG	HGDP01342	0	present	..	China	26	100	1138472	2020	BergstromScience2020	Naxi
Naxi.SDG	HGDP01345.SDG	HGDP01345	0	present	..	China	26	100	1141302	2020	BergstromScience2020	Naxi
Naxi.SDG	HGDP01346.SDG	HGDP01346	0	present	..	China	26	100	1138107	2020	BergstromScience2020	Naxi
ONG.SG	mondal_ONG-1.SG	ONG-1	0	present	Onge	India	10.65	92.43	1139335	..	MondalNatureGenetics2016	Onge	coordinates of Little Andaman
ONG.SG	mondal_ONG-12.SG	ONG-12	0	present	Onge	India	10.65	92.43	1137356	..	MondalNatureGenetics2016	Onge	coordinates of Little Andaman
ONG.SG	mondal_ONG-14.SG	ONG-14	0	present	Onge	India	10.65	92.43	1138659	..	MondalNatureGenetics2016	Onge	coordinates of Little Andaman
ONG.SG	mondal_ONG-4.SG	ONG-4	0	present	Onge	India	10.65	92.43	1138911	..	MondalNatureGenetics2016	Onge	coordinates of Little Andaman
ONG.SG	mondal_ONG-8.SG	ONG-8	0	present	Onge	India	10.65	92.43	1137057	..	MondalNatureGenetics2016	Onge	coordinates of Little Andaman
ONG.SG	mondal_ONG-9.SG	ONG-9	0	present	Onge	India	10.65	92.43	1134401	..	MondalNatureGenetics2016	Onge	coordinates of Little Andaman
Orcadian.SDG	HGDP00794.SDG	HGDP00794	0	present	..	United Kingdom	59	-3	1137938	2020	BergstromScience2020	Orcadian
Orcadian.SDG	HGDP00795.SDG	HGDP00795	0	present	..	United Kingdom	59	-3	1138999	2020	BergstromScience2020	Orcadian
Orcadian.SDG	HGDP00796.SDG	HGDP00796	0	present	..	United Kingdom	59	-3	1141272	2020	BergstromScience2020	Orcadian
Orcadian.SDG	HGDP00797.SDG	HGDP00797	0	present	..	United Kingdom	59	-3	1137968	2020	BergstromScience2020	Orcadian
Orcadian.SDG	HGDP00798.SDG	HGDP00798	0	present	..	United Kingdom	59	-3	1141360	2020	BergstromScience2020	Orcadian
Orcadian.SDG	HGDP00799.SDG	HGDP00799	0	present	..	United Kingdom	59	-3	1139019	2020	BergstromScience2020	Orcadian
Orcadian.SDG	HGDP00800.SDG	HGDP00800	0	present	..	United Kingdom	59	-3	1139385	2020	BergstromScience2020	Orcadian
Orcadian.SDG	HGDP00802.SDG	HGDP00802	0	present	..	United Kingdom	59	-3	1139086	2020	BergstromScience2020	Orcadian
Orcadian.SDG	HGDP00803.SDG	HGDP00803	0	present	..	United Kingdom	59	-3	1137866	2020	BergstromScience2020	Orcadian
Orcadian.SDG	HGDP00804.SDG	HGDP00804	0	present	..	United Kingdom	59	-3	1139780	2020	BergstromScience2020	Orcadian
Orcadian.SDG	HGDP00805.SDG	HGDP00805	0	present	..	United Kingdom	59	-3	1132556	2020	BergstromScience2020	Orcadian
Orcadian.SDG	HGDP00806.SDG	HGDP00806	0	present	..	United Kingdom	59	-3	1138605	2020	BergstromScience2020	Orcadian
Orcadian.SDG	HGDP00807.SDG	HGDP00807	0	present	..	United Kingdom	59	-3	1141214	2020	BergstromScience2020	Orcadian
Orcadian.SDG	HGDP00808.SDG	HGDP00808	0	present	..	United Kingdom	59	-3	1139501	2020	BergstromScience2020	Orcadian
Orcadian.SDG	HGDP00810.SDG	HGDP00810	0	present	..	United Kingdom	59	-3	1139888	2020	BergstromScience2020	Orcadian
Oroqen.SDG	HGDP01203.SDG	HGDP01203	0	present	..	China	50.4339	126.5	1141130	2020	BergstromScience2020	Oroqen
Oroqen.SDG	HGDP01204.SDG	HGDP01204	0	present	..	China	50.4339	126.5	1138797	2020	BergstromScience2020	Oroqen
Oroqen.SDG	HGDP01205.SDG	HGDP01205	0	present	..	China	50.4339	126.5	1136617	2020	BergstromScience2020	Oroqen
Oroqen.SDG	HGDP01206.SDG	HGDP01206	0	present	..	China	50.4339	126.5	1138874	2020	BergstromScience2020	Oroqen
Oroqen.SDG	HGDP01207.SDG	HGDP01207	0	present	..	China	50.4339	126.5	1131681	2020	BergstromScience2020	Oroqen
Oroqen.SDG	HGDP01208.SDG	HGDP01208	0	present	..	China	50.4339	126.5	1137173	2020	BergstromScience2020	Oroqen
Oroqen.SDG	HGDP01209.SDG	HGDP01209	0	present	..	China	50.4339	126.5	1140001	2020	BergstromScience2020	Oroqen
Oroqen.SDG	HGDP01211.SDG	HGDP01211	0	present	..	China	50.4339	126.5	1141144	2020	BergstromScience2020	Oroqen
Oroqen.SDG	HGDP01212.SDG	HGDP01212	0	present	..	China	50.4339	126.5	1134330	2020	BergstromScience2020	Oroqen
Palestinian.SDG	HGDP00675.SDG	HGDP00675	0	present	..	Israel	32	35	1139844	2020	BergstromScience2020	Palestinian
Palestinian.SDG	HGDP00677.SDG	HGDP00677	0	present	..	Israel	32	35	1135402	2020	BergstromScience2020	Palestinian
Palestinian.SDG	HGDP00679.SDG	HGDP00679	0	present	..	Israel	32	35	1138255	2020	BergstromScience2020	Palestinian
Palestinian.SDG	HGDP00684.SDG	HGDP00684	0	present	..	Israel	32	35	1138941	2020	BergstromScience2020	Palestinian
Palestinian.SDG	HGDP00685.SDG	HGDP00685	0	present	..	Israel	32	35	1138841	2020	BergstromScience2020	Palestinian
Palestinian.SDG	HGDP00688.SDG	HGDP00688	0	present	..	Israel	32	35	1139627	2020	BergstromScience2020	Palestinian
Palestinian.SDG	HGDP00690.SDG	HGDP00690	0	present	..	Israel	32	35	1134040	2020	BergstromScience2020	Palestinian
Palestinian.SDG	HGDP00691.SDG	HGDP00691	0	present	..	Israel	32	35	1138484	2020	BergstromScience2020	Palestinian
Palestinian.SDG	HGDP00698.SDG	HGDP00698	0	present	..	Israel	32	35	1139036	2020	BergstromScience2020	Palestinian
Palestinian.SDG	HGDP00699.SDG	HGDP00699	0	present	..	Israel	32	35	1136321	2020	BergstromScience2020	Palestinian
Palestinian.SDG	HGDP00700.SDG	HGDP00700	0	present	..	Israel	32	35	1139110	2020	BergstromScience2020	Palestinian
Palestinian.SDG	HGDP00722.SDG	HGDP00722	0	present	..	Israel	32	35	1141432	2020	BergstromScience2020	Palestinian
Palestinian.SDG	HGDP00724.SDG	HGDP00724	0	present	..	Israel	32	35	1135443	2020	BergstromScience2020	Palestinian
Palestinian.SDG	HGDP00726.SDG	HGDP00726	0	present	..	Israel	32	35	1137070	2020	BergstromScience2020	Palestinian
Palestinian.SDG	HGDP00730.SDG	HGDP00730	0	present	..	Israel	32	35	1139052	2020	BergstromScience2020	Palestinian
Palestinian.SDG	HGDP00732.SDG	HGDP00732	0	present	..	Israel	32	35	1138989	2020	BergstromScience2020	Palestinian
Palestinian.SDG	HGDP00734.SDG	HGDP00734	0	present	..	Israel	32	35	1139905	2020	BergstromScience2020	Palestinian
Palestinian.SDG	HGDP00735.SDG	HGDP00735	0	present	..	Israel	32	35	1135868	2020	BergstromScience2020	Palestinian
Palestinian.SDG	HGDP00737.SDG	HGDP00737	0	present	..	Israel	32	35	1141000	2020	BergstromScience2020	Palestinian
Palestinian.SDG	HGDP00740.SDG	HGDP00740	0	present	..	Israel	32	35	1139660	2020	BergstromScience2020	Palestinian
Papuan.SDG	HGDP00540.SDG	HGDP00540	0	present	New Guinea, Iatmul and Kwoma societies of the Middle Sepik River region	Papua New Guinea	-4	143	1141290	2020	BergstromScience2020	Papuan
Papuan.SDG	HGDP00541.SDG	HGDP00541	0	present	New Guinea, Iatmul and Kwoma societies of the Middle Sepik River region	Papua New Guinea	-4	143	1135498	2020	BergstromScience2020	Papuan
Papuan.SDG	HGDP00543.SDG	HGDP00543	0	present	New Guinea, Iatmul and Kwoma societies of the Middle Sepik River region	Papua New Guinea	-4	143	1136143	2020	BergstromScience2020	Papuan
Papuan.SDG	HGDP00545.SDG	HGDP00545	0	present	New Guinea, Iatmul and Kwoma societies of the Middle Sepik River region	Papua New Guinea	-4	143	1134917	2020	BergstromScience2020	Papuan
Papuan.SDG	HGDP00546.SDG	HGDP00546	0	present	New Guinea, Iatmul and Kwoma societies of the Middle Sepik River region	Papua New Guinea	-4	143	1139356	2020	BergstromScience2020	Papuan
Papuan.SDG	HGDP00547.SDG	HGDP00547	0	present	New Guinea, Iatmul and Kwoma societies of the Middle Sepik River region	Papua New Guinea	-4	143	1136503	2020	BergstromScience2020	Papuan
Papuan.SDG	HGDP00548.SDG	HGDP00548	0	present	New Guinea, Iatmul and Kwoma societies of the Middle Sepik River region	Papua New Guinea	-4	143	1141377	2020	BergstromScience2020	Papuan
Papuan.SDG	HGDP00549.SDG	HGDP00549	0	present	New Guinea, Iatmul and Kwoma societies of the Middle Sepik River region	Papua New Guinea	-4	143	1138482	2020	BergstromScience2020	Papuan
Papuan.SDG	HGDP00550.SDG	HGDP00550	0	present	New Guinea, Iatmul and Kwoma societies of the Middle Sepik River region	Papua New Guinea	-4	143	1134943	2020	BergstromScience2020	Papuan
Papuan.SDG	HGDP00552.SDG	HGDP00552	0	present	New Guinea, Iatmul and Kwoma societies of the Middle Sepik River region	Papua New Guinea	-4	143	1141233	2020	BergstromScience2020	Papuan
Papuan.SDG	HGDP00553.SDG	HGDP00553	0	present	New Guinea, Iatmul and Kwoma societies of the Middle Sepik River region	Papua New Guinea	-4	143	1139173	2020	BergstromScience2020	Papuan
Papuan.SDG	HGDP00554.SDG	HGDP00554	0	present	New Guinea, Iatmul and Kwoma societies of the Middle Sepik River region	Papua New Guinea	-4	143	1140708	2020	BergstromScience2020	Papuan
Papuan.SDG	HGDP00555.SDG	HGDP00555	0	present	New Guinea, Iatmul and Kwoma societies of the Middle Sepik River region	Papua New Guinea	-4	143	1135925	2020	BergstromScience2020	Papuan
Papuan.SDG	HGDP00556.SDG	HGDP00556	0	present	New Guinea, Iatmul and Kwoma societies of the Middle Sepik River region	Papua New Guinea	-4	143	1138656	2020	BergstromScience2020	Papuan
Pathan.SDG	HGDP00213.SDG	HGDP00213	0	present	..	Pakistan	33.487	70.5	1137012	2020	BergstromScience2020	Pathan
Pathan.SDG	HGDP00216.SDG	HGDP00216	0	present	..	Pakistan	33.487	70.5	1141220	2020	BergstromScience2020	Pathan
Pathan.SDG	HGDP00218.SDG	HGDP00218	0	present	..	Pakistan	33.487	70.5	1137642	2020	BergstromScience2020	Pathan
Pathan.SDG	HGDP00222.SDG	HGDP00222	0	present	..	Pakistan	33.487	70.5	1138792	2020	BergstromScience2020	Pathan
Pathan.SDG	HGDP00224.SDG	HGDP00224	0	present	..	Pakistan	33.487	70.5	1138137	2020	BergstromScience2020	Pathan
Pathan.SDG	HGDP00226.SDG	HGDP00226	0	present	..	Pakistan	33.487	70.5	1136116	2020	BergstromScience2020	Pathan
Pathan.SDG	HGDP00228.SDG	HGDP00228	0	present	..	Pakistan	33.487	70.5	1133491	2020	BergstromScience2020	Pathan
Pathan.SDG	HGDP00232.SDG	HGDP00232	0	present	..	Pakistan	33.487	70.5	1141436	2020	BergstromScience2020	Pathan
Pathan.SDG	HGDP00241.SDG	HGDP00241	0	present	..	Pakistan	33.487	70.5	1137367	2020	BergstromScience2020	Pathan
Pathan.SDG	HGDP00243.SDG	HGDP00243	0	present	..	Pakistan	33.487	70.5	1137631	2020	BergstromScience2020	Pathan
Pathan.SDG	HGDP00244.SDG	HGDP00244	0	present	..	Pakistan	33.487	70.5	1137936	2020	BergstromScience2020	Pathan
Pathan.SDG	HGDP00248.SDG	HGDP00248	0	present	..	Pakistan	33.487	70.5	1138026	2020	BergstromScience2020	Pathan
Pathan.SDG	HGDP00254.SDG	HGDP00254	0	present	..	Pakistan	33.487	70.5	1136528	2020	BergstromScience2020	Pathan
Pathan.SDG	HGDP00258.SDG	HGDP00258	0	present	..	Pakistan	33.487	70.5	1134078	2020	BergstromScience2020	Pathan
Pathan.SDG	HGDP00259.SDG	HGDP00259	0	present	..	Pakistan	33.487	70.5	1138307	2020	BergstromScience2020	Pathan
Pathan.SDG	HGDP00262.SDG	HGDP00262	0	present	..	Pakistan	33.487	70.5	1138666	2020	BergstromScience2020	Pathan
Pathan.SDG	HGDP00264.SDG	HGDP00264	0	present	..	Pakistan	33.487	70.5	1138562	2020	BergstromScience2020	Pathan
Piapoco.SDG	HGDP00702.SDG	HGDP00702	0	present	..	Colombia	3	-68	1141312	2020	BergstromScience2020	Piapoco
Piapoco.SDG	HGDP00704.SDG	HGDP00704	0	present	..	Colombia	3	-68	1139777	2020	BergstromScience2020	Piapoco
Piapoco.SDG	HGDP00706.SDG	HGDP00706	0	present	..	Colombia	3	-68	1141290	2020	BergstromScience2020	Piapoco
Piapoco.SDG	HGDP00708.SDG	HGDP00708	0	present	..	Colombia	3	-68	1139239	2020	BergstromScience2020	Piapoco
Piapoco.SDG	HGDP00710.SDG	HGDP00710	0	present	..	Colombia	3	-68	1138283	2020	BergstromScience2020	Piapoco
Piapoco.SDG	HGDP00970.SDG	HGDP00970	0	present	..	Colombia	3	-68	1139645	2020	BergstromScience2020	Piapoco
Pima.SDG	HGDP01037.SDG	HGDP01037	0	present	..	Mexico	29	-108	1137364	2020	BergstromScience2020	Pima
Pima.SDG	HGDP01041.SDG	HGDP01041	0	present	..	Mexico	29	-108	1138233	2020	BergstromScience2020	Pima
Pima.SDG	HGDP01043.SDG	HGDP01043	0	present	..	Mexico	29	-108	1134810	2020	BergstromScience2020	Pima
Pima.SDG	HGDP01044.SDG	HGDP01044	0	present	..	Mexico	29	-108	1140748	2020	BergstromScience2020	Pima
Pima.SDG	HGDP01047.SDG	HGDP01047	0	present	..	Mexico	29	-108	1141258	2020	BergstromScience2020	Pima
Pima.SDG	HGDP01050.SDG	HGDP01050	0	present	..	Mexico	29	-108	1137079	2020	BergstromScience2020	Pima
Pima.SDG	HGDP01053.SDG	HGDP01053	0	present	..	Mexico	29	-108	1138771	2020	BergstromScience2020	Pima
Pima.SDG	HGDP01055.SDG	HGDP01055	0	present	..	Mexico	29	-108	1139055	2020	BergstromScience2020	Pima
Pima.SDG	HGDP01056.SDG	HGDP01056	0	present	..	Mexico	29	-108	1139287	2020	BergstromScience2020	Pima
Pima.SDG	HGDP01057.SDG	HGDP01057	0	present	..	Mexico	29	-108	1140049	2020	BergstromScience2020	Pima
Pima.SDG	HGDP01058.SDG	HGDP01058	0	present	..	Mexico	29	-108	1139598	2020	BergstromScience2020	Pima
Pima.SDG	HGDP01059.SDG	HGDP01059	0	present	..	Mexico	29	-108	1138597	2020	BergstromScience2020	Pima
Pima.SDG	HGDP01060.SDG	HGDP01060	0	present	..	Mexico	29	-108	1141219	2020	BergstromScience2020	Pima
PJL.SG	HG02493.SG	HG02493	0	present	..	Pakistan	31.5497	74.3436	1147095	..	1KGPhase3	Punjabi	coordinates of Lahore
PJL.SG	HG02690.SG	HG02690	0	present	..	Pakistan	31.5497	74.3436	1143220	..	1KGPhase3	Punjabi	coordinates of Lahore
PJL.SG	HG02694.SG	HG02694	0	present	..	Pakistan	31.5497	74.3436	1090361	..	1KGPhase3	Punjabi	coordinates of Lahore
PJL.SG	HG02737.SG	HG02737	0	present	..	Pakistan	31.5497	74.3436	1145537	..	1KGPhase3	Punjabi	coordinates of Lahore
PJL.SG	HG03229.SG	HG03229	0	present	..	Pakistan	31.5497	74.3436	1145183	..	1KGPhase3	Punjabi	coordinates of Lahore
PJL.SG	HG03634.SG	HG03634	0	present	..	Pakistan	31.5497	74.3436	1145714	..	1KGPhase3	Punjabi	coordinates of Lahore
PJL.SG	HG02649.SG	HG02649	0	present	..	Pakistan	31.5497	74.3436	1137686	..	1KGPhase3	Punjabi	coordinates of Lahore
PJL.SG	HG02657.SG	HG02657	0	present	..	Pakistan	31.5497	74.3436	1146691	..	1KGPhase3	Punjabi	coordinates of Lahore
PJL.SG	HG02651.SG	HG02651	0	present	..	Pakistan	31.5497	74.3436	1144108	..	1KGPhase3	Punjabi	coordinates of Lahore
PJL.SG	HG03022.SG	HG03022	0	present	..	Pakistan	31.5497	74.3436	1085860	..	1KGPhase3	Punjabi	coordinates of Lahore
PJL.SG	HG02792.SG	HG02792	0	present	..	Pakistan	31.5497	74.3436	1146890	..	1KGPhase3	Punjabi	coordinates of Lahore
PJL.SG	HG01589.SG	HG01589	0	present	..	Pakistan	31.5497	74.3436	1118448	..	1KGPhase3	Punjabi	coordinates of Lahore
PJL.SG	HG02655.SG	HG02655	0	present	..	Pakistan	31.5497	74.3436	1147535	..	1KGPhase3	Punjabi	coordinates of Lahore
PJL.SG	HG03237.SG	HG03237	0	present	..	Pakistan	31.5497	74.3436	1145461	..	1KGPhase3	Punjabi	coordinates of Lahore
PJL.SG	HG03660.SG	HG03660	0	present	..	Pakistan	31.5497	74.3436	1146530	..	1KGPhase3	Punjabi	coordinates of Lahore
PJL.SG	HG02682.SG	HG02682	0	present	..	Pakistan	31.5497	74.3436	1138954	..	1KGPhase3	Punjabi	coordinates of Lahore
PJL.SG	HG02491.SG	HG02491	0	present	..	Pakistan	31.5497	74.3436	1148478	..	1KGPhase3	Punjabi	coordinates of Lahore
PJL.SG	HG02654.SG	HG02654	0	present	..	Pakistan	31.5497	74.3436	1148293	..	1KGPhase3	Punjabi	coordinates of Lahore
PJL.SG	HG03624.SG	HG03624	0	present	..	Pakistan	31.5497	74.3436	1147736	..	1KGPhase3	Punjabi	coordinates of Lahore
PJL.SG	HG02652.SG	HG02652	0	present	..	Pakistan	31.5497	74.3436	1143764	..	1KGPhase3	Punjabi	coordinates of Lahore
Quechua.DG	S_Quechua-2.DG	NA11200	0	present	..	Peru	-13.5	-72	1119040	..	MallickNature2016	Quechua
Quechua.DG	S_Quechua-3.DG	S_Quechua-3	0	present	..	Peru	-13.5	-72	1119973	..	MallickNature2016	Quechua
RAJ.SG	mondal_RAI-11.SG	RAI-11	0	present	Rajput	India	26.9	75.8	1117392	..	MondalNatureGenetics2016	Rajput	coordinates of Rajasthan state capital
RAJ.SG	mondal_RAI-12.SG	RAI-12	0	present	Rajput	India	26.9	75.8	1136127	..	MondalNatureGenetics2016	Rajput	coordinates of Rajasthan state capital
RAJ.SG	mondal_RAI-13.SG	RAI-13	0	present	Rajput	India	26.9	75.8	1136820	..	MondalNatureGenetics2016	Rajput	coordinates of Rajasthan state capital
RAJ.SG	mondal_RAI-15.SG	RAI-15	0	present	Rajput	India	26.9	75.8	1131323	..	MondalNatureGenetics2016	Rajput	coordinates of Rajasthan state capital
RAJ.SG	mondal_RAI-2.SG	RAI-2	0	present	Rajput	India	26.9	75.8	1127754	..	MondalNatureGenetics2016	Rajput	coordinates of Rajasthan state capital
RAJ.SG	mondal_RAI-3.SG	RAI-3	0	present	Rajput	India	26.9	75.8	1130909	..	MondalNatureGenetics2016	Rajput	coordinates of Rajasthan state capital
RAJ.SG	mondal_RAI-4.SG	RAI-4	0	present	Rajput	India	26.9	75.8	1124959	..	MondalNatureGenetics2016	Rajput	coordinates of Rajasthan state capital
RAJ.SG	mondal_RAI-5.SG	RAI-5	0	present	Rajput	India	26.9	75.8	1140479	..	MondalNatureGenetics2016	Rajput	coordinates of Rajasthan state capital
RAJ.SG	mondal_RAI-8.SG	RAI-8	0	present	Rajput	India	26.9	75.8	1139845	..	MondalNatureGenetics2016	Rajput	coordinates of Rajasthan state capital
RAJ.SG	mondal_RAI-9.SG	RAI-9	0	present	Rajput	India	26.9	75.8	1138327	..	MondalNatureGenetics2016	Rajput	coordinates of Rajasthan state capital
Relli_1.DG	S_Relli-1.DG	S_Relli-1	0	present	Visakhapatnam	India	17.72	83.32	1120230	..	MallickNature2016	Relli
Relli_2.DG	S_Relli-2.DG	S_Relli-2	0	present	Visakhapatnam	India	17.72	83.32	1120180	..	MallickNature2016	Relli
RIA.SG	mondal_RIA-12.SG	RIA-12	0	present	Riang	India	23.8333	91.2833	1137725	..	MondalNatureGenetics2016	Riang	coordinates of Tripura state capital
RIA.SG	mondal_RIA-14.SG	RIA-14	0	present	Riang	India	23.8333	91.2833	1139602	..	MondalNatureGenetics2016	Riang	coordinates of Tripura state capital
RIA.SG	mondal_RIA-19.SG	RIA-19	0	present	Riang	India	23.8333	91.2833	1135502	..	MondalNatureGenetics2016	Riang	coordinates of Tripura state capital
RIA.SG	mondal_RIA-20.SG	RIA-20	0	present	Riang	India	23.8333	91.2833	1137112	..	MondalNatureGenetics2016	Riang	coordinates of Tripura state capital
RIA.SG	mondal_RIA-23.SG	RIA-23	0	present	Riang	India	23.8333	91.2833	1131128	..	MondalNatureGenetics2016	Riang	coordinates of Tripura state capital
RIA.SG	mondal_RIA-24.SG	RIA-24	0	present	Riang	India	23.8333	91.2833	1126664	..	MondalNatureGenetics2016	Riang	coordinates of Tripura state capital
RIA.SG	mondal_RIA-41.SG	RIA-41	0	present	Riang	India	23.8333	91.2833	1133717	..	MondalNatureGenetics2016	Riang	coordinates of Tripura state capital
RIA.SG	mondal_RIA-42.SG	RIA-42	0	present	Riang	India	23.8333	91.2833	1127620	..	MondalNatureGenetics2016	Riang	coordinates of Tripura state capital
RIA.SG	mondal_RIA-45.SG	RIA-45	0	present	Riang	India	23.8333	91.2833	1132335	..	MondalNatureGenetics2016	Riang	coordinates of Tripura state capital
RIA.SG	mondal_RIA-63.SG	RIA-63	0	present	Riang	India	23.8333	91.2833	1127730	..	MondalNatureGenetics2016	Riang	coordinates of Tripura state capital
Russia_Abkhasian.DG	S_Abkhasian-1.DG	abh107	0	present	Sukhum	Russia	43.0033	41.0153	1119737	..	MallickNature2016	Abkhasian
Russia_Abkhasian.DG	S_Abkhasian-2.DG	S_Abkhasian-2	0	present	Sukhum	Russia	43.0033	41.0153	1119154	..	MallickNature2016	Abkhasian
Russia_NorthOssetian.DG	S_North_Ossetian-1.DG	NorthOssetia12	0	present	Vladikavkaz, Republic of North Ossetia Alania	Russia	43.0167	44.65	1120173	..	MallickNature2016	NorthOssetian
Russia_NorthOssetian.DG	S_North_Ossetian-2.DG	NorthOssetia5	0	present	Vladikavkaz, Republic of North Ossetia Alania	Russia	43.0167	44.65	1116343	..	MallickNature2016	NorthOssetian
Russian.SDG	HGDP00879.SDG	HGDP00879	0	present	Vologda Administrative Region	Russia	61	40	1138042	2020	BergstromScience2020	Russian
Russian.SDG	HGDP00880.SDG	HGDP00880	0	present	Vologda Administrative Region	Russia	61	40	1139034	2020	BergstromScience2020	Russian
Russian.SDG	HGDP00882.SDG	HGDP00882	0	present	Vologda Administrative Region	Russia	61	40	1133709	2020	BergstromScience2020	Russian
Russian.SDG	HGDP00883.SDG	HGDP00883	0	present	Vologda Administrative Region	Russia	61	40	1135789	2020	BergstromScience2020	Russian
Russian.SDG	HGDP00884.SDG	HGDP00884	0	present	Vologda Administrative Region	Russia	61	40	1133314	2020	BergstromScience2020	Russian
Russian.SDG	HGDP00885.SDG	HGDP00885	0	present	Vologda Administrative Region	Russia	61	40	1138158	2020	BergstromScience2020	Russian
Russian.SDG	HGDP00887.SDG	HGDP00887	0	present	Vologda Administrative Region	Russia	61	40	1139011	2020	BergstromScience2020	Russian
Russian.SDG	HGDP00888.SDG	HGDP00888	0	present	Vologda Administrative Region	Russia	61	40	1139715	2020	BergstromScience2020	Russian
Russian.SDG	HGDP00889.SDG	HGDP00889	0	present	Vologda Administrative Region	Russia	61	40	1138800	2020	BergstromScience2020	Russian
Russian.SDG	HGDP00891.SDG	HGDP00891	0	present	Vologda Administrative Region	Russia	61	40	1138794	2020	BergstromScience2020	Russian
Russian.SDG	HGDP00892.SDG	HGDP00892	0	present	Vologda Administrative Region	Russia	61	40	1137871	2020	BergstromScience2020	Russian
Russian.SDG	HGDP00893.SDG	HGDP00893	0	present	Vologda Administrative Region	Russia	61	40	1138215	2020	BergstromScience2020	Russian
Russian.SDG	HGDP00894.SDG	HGDP00894	0	present	Vologda Administrative Region	Russia	61	40	1139024	2020	BergstromScience2020	Russian
Russian.SDG	HGDP00895.SDG	HGDP00895	0	present	Vologda Administrative Region	Russia	61	40	1138188	2020	BergstromScience2020	Russian
Russian.SDG	HGDP00897.SDG	HGDP00897	0	present	Vologda Administrative Region	Russia	61	40	1138954	2020	BergstromScience2020	Russian
Russian.SDG	HGDP00899.SDG	HGDP00899	0	present	Vologda Administrative Region	Russia	61	40	1138620	2020	BergstromScience2020	Russian
Russian.SDG	HGDP00900.SDG	HGDP00900	0	present	Vologda Administrative Region	Russia	61	40	1138636	2020	BergstromScience2020	Russian
Russian.SDG	HGDP00901.SDG	HGDP00901	0	present	Vologda Administrative Region	Russia	61	40	1136094	2020	BergstromScience2020	Russian
Russian.SDG	HGDP00902.SDG	HGDP00902	0	present	Vologda Administrative Region	Russia	61	40	1138995	2020	BergstromScience2020	Russian
Russian.SDG	HGDP00903.SDG	HGDP00903	0	present	Vologda Administrative Region	Russia	61	40	1141224	2020	BergstromScience2020	Russian
Saami.DG	S_Saami-1.DG	S_Saami-1	0	present	Utsjoki	Finland	69.91	27.03	1119750	..	MallickNature2016	Saami
Saami.DG	S_Saami-2.DG	S_Saami-2	0	present	Utsjoki	Finland	69.91	27.03	1120268	..	MallickNature2016	Saami
Sardinian.SDG	HGDP00666.SDG	HGDP00666	0	present	Sardinia	Italy	40	9	1138275	2020	BergstromScience2020	Sardinian
Sardinian.SDG	HGDP00667.SDG	HGDP00667	0	present	Sardinia	Italy	40	9	1138083	2020	BergstromScience2020	Sardinian
Sardinian.SDG	HGDP00668.SDG	HGDP00668	0	present	Sardinia	Italy	40	9	1135440	2020	BergstromScience2020	Sardinian
Sardinian.SDG	HGDP00669.SDG	HGDP00669	0	present	Sardinia	Italy	40	9	1138642	2020	BergstromScience2020	Sardinian
Sardinian.SDG	HGDP00671.SDG	HGDP00671	0	present	Sardinia	Italy	40	9	1140137	2020	BergstromScience2020	Sardinian
Sardinian.SDG	HGDP00673.SDG	HGDP00673	0	present	Sardinia	Italy	40	9	1138660	2020	BergstromScience2020	Sardinian
Sardinian.SDG	HGDP01063.SDG	HGDP01063	0	present	Sardinia	Italy	40	9	1138533	2020	BergstromScience2020	Sardinian
Sardinian.SDG	HGDP01064.SDG	HGDP01064	0	present	Sardinia	Italy	40	9	1138661	2020	BergstromScience2020	Sardinian
Sardinian.SDG	HGDP01067.SDG	HGDP01067	0	present	Sardinia	Italy	40	9	1139761	2020	BergstromScience2020	Sardinian
Sardinian.SDG	HGDP01068.SDG	HGDP01068	0	present	Sardinia	Italy	40	9	1140100	2020	BergstromScience2020	Sardinian
Sardinian.SDG	HGDP01069.SDG	HGDP01069	0	present	Sardinia	Italy	40	9	1139425	2020	BergstromScience2020	Sardinian
Sardinian.SDG	HGDP01070.SDG	HGDP01070	0	present	Sardinia	Italy	40	9	1139944	2020	BergstromScience2020	Sardinian
Sardinian.SDG	HGDP01071.SDG	HGDP01071	0	present	Sardinia	Italy	40	9	1140731	2020	BergstromScience2020	Sardinian
Sardinian.SDG	HGDP01073.SDG	HGDP01073	0	present	Sardinia	Italy	40	9	1140425	2020	BergstromScience2020	Sardinian
Sardinian.SDG	HGDP01074.SDG	HGDP01074	0	present	Sardinia	Italy	40	9	1139447	2020	BergstromScience2020	Sardinian
Sardinian.SDG	HGDP01075.SDG	HGDP01075	0	present	Sardinia	Italy	40	9	1139768	2020	BergstromScience2020	Sardinian
Sardinian.SDG	HGDP01076.SDG	HGDP01076	0	present	Sardinia	Italy	40	9	1136840	2020	BergstromScience2020	Sardinian
Sardinian.SDG	HGDP01077.SDG	HGDP01077	0	present	Sardinia	Italy	40	9	1138478	2020	BergstromScience2020	Sardinian
Sardinian.SDG	HGDP01078.SDG	HGDP01078	0	present	Sardinia	Italy	40	9	1140964	2020	BergstromScience2020	Sardinian
Sardinian.SDG	HGDP01079.SDG	HGDP01079	0	present	Sardinia	Italy	40	9	1141132	2020	BergstromScience2020	Sardinian
She.SDG	HGDP01327.SDG	HGDP01327	0	present	..	China	27	119	1137990	2020	BergstromScience2020	She
She.SDG	HGDP01328.SDG	HGDP01328	0	present	..	China	27	119	1137024	2020	BergstromScience2020	She
She.SDG	HGDP01329.SDG	HGDP01329	0	present	..	China	27	119	1140033	2020	BergstromScience2020	She
She.SDG	HGDP01330.SDG	HGDP01330	0	present	..	China	27	119	1136919	2020	BergstromScience2020	She
She.SDG	HGDP01331.SDG	HGDP01331	0	present	..	China	27	119	1137800	2020	BergstromScience2020	She
She.SDG	HGDP01332.SDG	HGDP01332	0	present	..	China	27	119	1137051	2020	BergstromScience2020	She
She.SDG	HGDP01333.SDG	HGDP01333	0	present	..	China	27	119	1141438	2020	BergstromScience2020	She
She.SDG	HGDP01334.SDG	HGDP01334	0	present	..	China	27	119	1139543	2020	BergstromScience2020	She
She.SDG	HGDP01335.SDG	HGDP01335	0	present	..	China	27	119	1136177	2020	BergstromScience2020	She
She.SDG	HGDP01336.SDG	HGDP01336	0	present	..	China	27	119	1138310	2020	BergstromScience2020	She
Sherpa.DG	T_Sherpa-1.DG	T_Sherpa-1	0	present	Khumbu	Nepal	27.8167	86.6667	1119020	..	MallickNature2016	Sherpa
Sherpa.DG	T_Sherpa-2.DG	T_Sherpa-2	0	present	Khumbu	Nepal	27.8167	86.6667	1119027	..	MallickNature2016	Sherpa
Sindhi_Pakistan.SDG	HGDP00167.SDG	HGDP00167	0	present	..	Pakistan	25.4906	69	1137347	2020	BergstromScience2020	Sindhi
Sindhi_Pakistan.SDG	HGDP00169.SDG	HGDP00169	0	present	..	Pakistan	25.4906	69	1132632	2020	BergstromScience2020	Sindhi
Sindhi_Pakistan.SDG	HGDP00171.SDG	HGDP00171	0	present	..	Pakistan	25.4906	69	1138615	2020	BergstromScience2020	Sindhi
Sindhi_Pakistan.SDG	HGDP00179.SDG	HGDP00179	0	present	..	Pakistan	25.4906	69	1138791	2020	BergstromScience2020	Sindhi
Sindhi_Pakistan.SDG	HGDP00181.SDG	HGDP00181	0	present	..	Pakistan	25.4906	69	1138087	2020	BergstromScience2020	Sindhi
Sindhi_Pakistan.SDG	HGDP00187.SDG	HGDP00187	0	present	..	Pakistan	25.4906	69	1139593	2020	BergstromScience2020	Sindhi
Sindhi_Pakistan.SDG	HGDP00191.SDG	HGDP00191	0	present	..	Pakistan	25.4906	69	1134655	2020	BergstromScience2020	Sindhi
Sindhi_Pakistan.SDG	HGDP00195.SDG	HGDP00195	0	present	..	Pakistan	25.4906	69	1141026	2020	BergstromScience2020	Sindhi
Sindhi_Pakistan.SDG	HGDP00197.SDG	HGDP00197	0	present	..	Pakistan	25.4906	69	1135567	2020	BergstromScience2020	Sindhi
Sindhi_Pakistan.SDG	HGDP00201.SDG	HGDP00201	0	present	..	Pakistan	25.4906	69	1137199	2020	BergstromScience2020	Sindhi
Sindhi_Pakistan.SDG	HGDP00205.SDG	HGDP00205	0	present	..	Pakistan	25.4906	69	1134155	2020	BergstromScience2020	Sindhi
Sindhi_Pakistan.SDG	HGDP00206.SDG	HGDP00206	0	present	..	Pakistan	25.4906	69	1138354	2020	BergstromScience2020	Sindhi
Sindhi_Pakistan.SDG	HGDP00208.SDG	HGDP00208	0	present	..	Pakistan	25.4906	69	1141309	2020	BergstromScience2020	Sindhi
Sindhi_Pakistan.SDG	HGDP00210.SDG	HGDP00210	0	present	..	Pakistan	25.4906	69	1140431	2020	BergstromScience2020	Sindhi
STU.SG	HG03684.SG	HG03684	0	present	Tamils sampled from United Kingdom	Sri Lanka	6.9	79.8667	1149779	..	1KGPhase3	Tamil	coordinates of Sri Lanka state capital
STU.SG	HG03745.SG	HG03745	0	present	Tamils sampled from United Kingdom	Sri Lanka	6.9	79.8667	1138903	..	1KGPhase3	Tamil	coordinates of Sri Lanka state capital
STU.SG	HG03673.SG	HG03673	0	present	Tamils sampled from United Kingdom	Sri Lanka	6.9	79.8667	1148821	..	1KGPhase3	Tamil	coordinates of Sri Lanka state capital
STU.SG	HG03646.SG	HG03646	0	present	Tamils sampled from United Kingdom	Sri Lanka	6.9	79.8667	1136994	..	1KGPhase3	Tamil	coordinates of Sri Lanka state capital
STU.SG	HG03844.SG	HG03844	0	present	Tamils sampled from United Kingdom	Sri Lanka	6.9	79.8667	1149558	..	1KGPhase3	Tamil	coordinates of Sri Lanka state capital
STU.SG	HG03643.SG	HG03643	0	present	Tamils sampled from United Kingdom	Sri Lanka	6.9	79.8667	1149333	..	1KGPhase3	Tamil	coordinates of Sri Lanka state capital
STU.SG	HG03986.SG	HG03986	0	present	Tamils sampled from United Kingdom	Sri Lanka	6.9	79.8667	1148244	..	1KGPhase3	Tamil	coordinates of Sri Lanka state capital
STU.SG	HG03858.SG	HG03858	0	present	Tamils sampled from United Kingdom	Sri Lanka	6.9	79.8667	1148414	..	1KGPhase3	Tamil	coordinates of Sri Lanka state capital
STU.SG	HG03733.SG	HG03733	0	present	Tamils sampled from United Kingdom	Sri Lanka	6.9	79.8667	1139060	..	1KGPhase3	Tamil	coordinates of Sri Lanka state capital
STU.SG	HG03837.SG	HG03837	0	present	Tamils sampled from United Kingdom	Sri Lanka	6.9	79.8667	1143596	..	1KGPhase3	Tamil	coordinates of Sri Lanka state capital
STU.SG	HG03953.SG	HG03953	0	present	Tamils sampled from United Kingdom	Sri Lanka	6.9	79.8667	1135133	..	1KGPhase3	Tamil	coordinates of Sri Lanka state capital
STU.SG	HG03857.SG	HG03857	0	present	Tamils sampled from United Kingdom	Sri Lanka	6.9	79.8667	1146766	..	1KGPhase3	Tamil	coordinates of Sri Lanka state capital
STU.SG	HG03836.SG	HG03836	0	present	Tamils sampled from United Kingdom	Sri Lanka	6.9	79.8667	1144454	..	1KGPhase3	Tamil	coordinates of Sri Lanka state capital
STU.SG	HG04033.SG	HG04033	0	present	Tamils sampled from United Kingdom	Sri Lanka	6.9	79.8667	1132190	..	1KGPhase3	Tamil	coordinates of Sri Lanka state capital
STU.SG	HG04099.SG	HG04099	0	present	Tamils sampled from United Kingdom	Sri Lanka	6.9	79.8667	1124420	..	1KGPhase3	Tamil	coordinates of Sri Lanka state capital
STU.SG	HG03698.SG	HG03698	0	present	Tamils sampled from United Kingdom	Sri Lanka	6.9	79.8667	1133335	..	1KGPhase3	Tamil	coordinates of Sri Lanka state capital
STU.SG	HG03890.SG	HG03890	0	present	Tamils sampled from United Kingdom	Sri Lanka	6.9	79.8667	1145243	..	1KGPhase3	Tamil	coordinates of Sri Lanka state capital
STU.SG	HG03848.SG	HG03848	0	present	Tamils sampled from United Kingdom	Sri Lanka	6.9	79.8667	1139698	..	1KGPhase3	Tamil	coordinates of Sri Lanka state capital
STU.SG	HG03696.SG	HG03696	0	present	Tamils sampled from United Kingdom	Sri Lanka	6.9	79.8667	1141779	..	1KGPhase3	Tamil	coordinates of Sri Lanka state capital
STU.SG	HG03944.SG	HG03944	0	present	Tamils sampled from United Kingdom	Sri Lanka	6.9	79.8667	1132618	..	1KGPhase3	Tamil	coordinates of Sri Lanka state capital
Surui.SDG	HGDP00832.SDG	HGDP00832	0	present	..	Brazil	-11	-62	1138808	2020	BergstromScience2020	Surui
Surui.SDG	HGDP00837.SDG	HGDP00837	0	present	..	Brazil	-11	-62	1137759	2020	BergstromScience2020	Surui
Surui.SDG	HGDP00838.SDG	HGDP00838	0	present	..	Brazil	-11	-62	1139391	2020	BergstromScience2020	Surui
Surui.SDG	HGDP00843.SDG	HGDP00843	0	present	..	Brazil	-11	-62	1138524	2020	BergstromScience2020	Surui
Surui.SDG	HGDP00845.SDG	HGDP00845	0	present	..	Brazil	-11	-62	1138116	2020	BergstromScience2020	Surui
Surui.SDG	HGDP00846.SDG	HGDP00846	0	present	..	Brazil	-11	-62	1141299	2020	BergstromScience2020	Surui
Surui.SDG	HGDP00849.SDG	HGDP00849	0	present	..	Brazil	-11	-62	1139134	2020	BergstromScience2020	Surui
Surui.SDG	HGDP00852.SDG	HGDP00852	0	present	..	Brazil	-11	-62	1140581	2020	BergstromScience2020	Surui
Tajik.DG	S_Tajik-1.DG	S_Tajik-1	0	present	Shughnon District	Tajikistan	37.5081	71.5676	1119628	..	MallickNature2016	Tajik
Tajik.DG	S_Tajik-2.DG	S_Tajik-2	0	present	Shughnon District	Tajikistan	37.5081	71.5676	1119533	..	MallickNature2016	Tajik
Tajik.SG	Tadjik.SG	Tadjik	0	present	..	Tajikistan	37.5081	71.5676	1144803	..	RaghavanNature2014	Tajik	coordinates from S_Tajik-1
Tajik.SG	Tajiks1.SG	Tajiks1	0	present	..	Tajikistan	37.5081	71.5676	1149183	..	DamgaardScience2018	Tajik	coordinates from S_Tajik-1
Tajik.SG	Tajiks3.SG	Tajiks3	0	present	..	Tajikistan	37.5081	71.5676	1149379	..	DamgaardScience2018	Tajik	coordinates from S_Tajik-1
Tatar_Irtysh_Barabinsk.SG	IrtyshBarabinskTatars1.SG	IrtyshBarabinskTatars1	0	present	..	Russia	55.05	82.95	1149366	..	DamgaardScience2018	Tatar_Irtysh_Barabinsk	coordinates of Novosibirsk Oblast capital region
Tatar_Irtysh_Barabinsk.SG	IrtyshBarabinskTatars2.SG	IrtyshBarabinskTatars2	0	present	..	Russia	55.05	82.95	1149433	..	DamgaardScience2018	Tatar_Irtysh_Barabinsk	coordinates of Novosibirsk Oblast capital region
Tatar_Tomsk.SG	TomskTatars1.SG	TomskTatars1	0	present	..	Russia	56.5	84.9667	1149562	..	DamgaardScience2018	Tatar_Tomsk	coordinates of Tomsk
Tatar_Tomsk.SG	TomskTatars2.SG	TomskTatars2	0	present	..	Russia	56.5	84.9667	1149496	2018	DamgaardScience2018	Tatar_Tomsk	coordinates of Tomsk
Tatar_Volga.SG	VolgaTatars1.SG	VolgaTatars1	0	present	..	Russia	55.7964	49.1089	1149389	..	DamgaardScience2018	Tatar_Volga	coordinates of Tatarstan state capital
Tatar_Volga.SG	VolgaTatars2.SG	VolgaTatars2	0	present	..	Russia	55.7964	49.1089	1149419	..	DamgaardScience2018	Tatar_Volga	coordinates of Tatarstan state capital
Teleut.SG	Teleuts1.SG	Teleuts1	0	present	..	Russia	55.3667	86.0667	1149389	..	DamgaardScience2018	Teleut	coordinates of Kemerovo Oblast state capital
Teleut.SG	Teleuts2.SG	Teleuts2	0	present	..	Russia	55.3667	86.0667	1149309	..	DamgaardScience2018	Teleut	coordinates of Kemerovo Oblast state capital
Thai.DG	S_Thai-1.DG	CHI007	0	present	..	Thailand	13.8	100.5	1119402	..	MallickNature2016	Thai
Thai.DG	S_Thai-2.DG	CHI034	0	present	..	Thailand	13.8	100.5	1113746	..	MallickNature2016	Thai
Tibetan.DG	T_Tibetan-1.DG	T_Tibetan-1	0	present	Gorkha District	Nepal	28.8833	84.3083	1119160	..	MallickNature2016	Tibetan
Tibetan.DG	T_Tibetan-2.DG	T_Tibetan-2	0	present	Mustang District	Nepal	28.8833	84.3083	1120117	..	MallickNature2016	Tibetan
TSI.SG	NA20507.SG	NA20507	0	present	Tuscany	Italy	43.7714	11.2542	1134244	..	1KGPhase3	Tuscan	coordinates of Tuscany regional capital
TSI.SG	NA20801.SG	NA20801	0	present	Tuscany	Italy	43.7714	11.2542	1148015	..	1KGPhase3	Tuscan	coordinates of Tuscany regional capital
TSI.SG	NA20538.SG	NA20538	0	present	Tuscany	Italy	43.7714	11.2542	1145410	..	1KGPhase3	Tuscan	coordinates of Tuscany regional capital
TSI.SG	NA20818.SG	NA20818	0	present	Tuscany	Italy	43.7714	11.2542	1145192	..	1KGPhase3	Tuscan	coordinates of Tuscany regional capital
TSI.SG	NA20814.SG	NA20814	0	present	Tuscany	Italy	43.7714	11.2542	1138662	..	1KGPhase3	Tuscan	coordinates of Tuscany regional capital
TSI.SG	NA20540.SG	NA20540	0	present	Tuscany	Italy	43.7714	11.2542	864947	..	1KGPhase3	Tuscan	coordinates of Tuscany regional capital
TSI.SG	NA20533.SG	NA20533	0	present	Tuscany	Italy	43.7714	11.2542	1139853	..	1KGPhase3	Tuscan	coordinates of Tuscany regional capital
TSI.SG	NA20798.SG	NA20798	0	present	Tuscany	Italy	43.7714	11.2542	1135418	..	1KGPhase3	Tuscan	coordinates of Tuscany regional capital
TSI.SG	NA20810.SG	NA20810	0	present	Tuscany	Italy	43.7714	11.2542	1146180	..	1KGPhase3	Tuscan	coordinates of Tuscany regional capital
TSI.SG	NA20783.SG	NA20783	0	present	Tuscany	Italy	43.7714	11.2542	1142306	..	1KGPhase3	Tuscan	coordinates of Tuscany regional capital
TSI.SG	NA20804.SG	NA20804	0	present	Tuscany	Italy	43.7714	11.2542	1137661	..	1KGPhase3	Tuscan	coordinates of Tuscany regional capital
TSI.SG	NA20774.SG	NA20774	0	present	Tuscany	Italy	43.7714	11.2542	1140086	..	1KGPhase3	Tuscan	coordinates of Tuscany regional capital
TSI.SG	NA20828.SG	NA20828	0	present	Tuscany	Italy	43.7714	11.2542	1139838	..	1KGPhase3	Tuscan	coordinates of Tuscany regional capital
TSI.SG	NA20516.SG	NA20516	0	present	Tuscany	Italy	43.7714	11.2542	1146425	..	1KGPhase3	Tuscan	coordinates of Tuscany regional capital
TSI.SG	NA20530.SG	NA20530	0	present	Tuscany	Italy	43.7714	11.2542	1147800	..	1KGPhase3	Tuscan	coordinates of Tuscany regional capital
TSI.SG	NA20805.SG	NA20805	0	present	Tuscany	Italy	43.7714	11.2542	1145605	..	1KGPhase3	Tuscan	coordinates of Tuscany regional capital
TSI.SG	NA20770.SG	NA20770	0	present	Tuscany	Italy	43.7714	11.2542	1144743	..	1KGPhase3	Tuscan	coordinates of Tuscany regional capital
TSI.SG	NA20792.SG	NA20792	0	present	Tuscany	Italy	43.7714	11.2542	1004342	..	1KGPhase3	Tuscan	coordinates of Tuscany regional capital
TSI.SG	NA20778.SG	NA20778	0	present	Tuscany	Italy	43.7714	11.2542	1148438	..	1KGPhase3	Tuscan	coordinates of Tuscany regional capital
TSI.SG	NA20807.SG	NA20807	0	present	Tuscany	Italy	43.7714	11.2542	1146932	..	1KGPhase3	Tuscan	coordinates of Tuscany regional capital
Tu.SDG	HGDP01347.SDG	HGDP01347	0	present	..	China	36	101	1133453	2020	BergstromScience2020	Tu
Tu.SDG	HGDP01348.SDG	HGDP01348	0	present	..	China	36	101	1139039	2020	BergstromScience2020	Tu
Tu.SDG	HGDP01349.SDG	HGDP01349	0	present	..	China	36	101	1138969	2020	BergstromScience2020	Tu
Tu.SDG	HGDP01350.SDG	HGDP01350	0	present	..	China	36	101	1141474	2020	BergstromScience2020	Tu
Tu.SDG	HGDP01351.SDG	HGDP01351	0	present	..	China	36	101	1137952	2020	BergstromScience2020	Tu
Tu.SDG	HGDP01352.SDG	HGDP01352	0	present	..	China	36	101	1138629	2020	BergstromScience2020	Tu
Tu.SDG	HGDP01353.SDG	HGDP01353	0	present	..	China	36	101	1139290	2020	BergstromScience2020	Tu
Tu.SDG	HGDP01354.SDG	HGDP01354	0	present	..	China	36	101	1139003	2020	BergstromScience2020	Tu
Tu.SDG	HGDP01355.SDG	HGDP01355	0	present	..	China	36	101	1140849	2020	BergstromScience2020	Tu
Tu.SDG	HGDP01356.SDG	HGDP01356	0	present	..	China	36	101	1137927	2020	BergstromScience2020	Tu
Tubalar.DG	S_Tubalar-1.DG	Tuba19	0	present	Artybash and Kebezen, Altai-Sayan Upland	Russia	51.1333	87	1119384	..	MallickNature2016	Tubalar
Tubalar.DG	S_Tubalar-2.DG	Tuba9	0	present	Artybash and Kebezen, Altai-Sayan Upland	Russia	51.1333	87	1120166	..	MallickNature2016	Tubalar
Tujia.SDG	HGDP01095.SDG	HGDP01095	0	present	..	China	29	109	1141402	2020	BergstromScience2020	Tujia
Tujia.SDG	HGDP01096.SDG	HGDP01096	0	present	..	China	29	109	1135524	2020	BergstromScience2020	Tujia
Tujia.SDG	HGDP01098.SDG	HGDP01098	0	present	..	China	29	109	1140678	2020	BergstromScience2020	Tujia
Tujia.SDG	HGDP01099.SDG	HGDP01099	0	present	..	China	29	109	1137197	2020	BergstromScience2020	Tujia
Tujia.SDG	HGDP01100.SDG	HGDP01100	0	present	..	China	29	109	1138643	2020	BergstromScience2020	Tujia
Tujia.SDG	HGDP01101.SDG	HGDP01101	0	present	..	China	29	109	1138652	2020	BergstromScience2020	Tujia
Tujia.SDG	HGDP01102.SDG	HGDP01102	0	present	..	China	29	109	1137591	2020	BergstromScience2020	Tujia
Tujia.SDG	HGDP01103.SDG	HGDP01103	0	present	..	China	29	109	1139716	2020	BergstromScience2020	Tujia
Tujia.SDG	HGDP01104.SDG	HGDP01104	0	present	..	China	29	109	1138131	2020	BergstromScience2020	Tujia
Turkish.DG	S_Turkish-1.DG	S_Turkish-1	0	present	Kayseri	Turkey	38.7333	35.4833	1119929	..	MallickNature2016	Turkish
Turkish.DG	S_Turkish-2.DG	S_Turkish-2	0	present	Kayseri	Turkey	38.7333	35.4833	1119238	..	MallickNature2016	Turkish
Turkmen.SG	Turkmens1.SG	Turkmens1	0	present	..	Turkmenistan	37.9667	58.3333	1149490	..	DamgaardScience2018	Turkmen	coordinates of Turkmenistan state capital
Turkmen.SG	Turkmens2.SG	Turkmens2	0	present	..	Turkmenistan	37.9667	58.3333	1149502	..	DamgaardScience2018	Turkmen	coordinates of Turkmenistan state capital
UBR.SG	mondal_BR1-1.SG	BR1-1	0	present	Uttar Pradesh Brahmins	India	26.847	80.947	1139599	..	MondalNatureGenetics2016	UttarPradeshBrahmins	coordinates of Uttar Pradesh state capital
UBR.SG	mondal_BR1-10.SG	BR1-10	0	present	Uttar Pradesh Brahmins	India	26.847	80.947	1140656	..	MondalNatureGenetics2016	UttarPradeshBrahmins	coordinates of Uttar Pradesh state capital
UBR.SG	mondal_BR1-12.SG	BR1-12	0	present	Uttar Pradesh Brahmins	India	26.847	80.947	1138954	..	MondalNatureGenetics2016	UttarPradeshBrahmins	coordinates of Uttar Pradesh state capital
UBR.SG	mondal_BR1-13.SG	BR1-13	0	present	Uttar Pradesh Brahmins	India	26.847	80.947	1140066	..	MondalNatureGenetics2016	UttarPradeshBrahmins	coordinates of Uttar Pradesh state capital
UBR.SG	mondal_BR1-16.SG	BR1-16	0	present	Uttar Pradesh Brahmins	India	26.847	80.947	1138238	..	MondalNatureGenetics2016	UttarPradeshBrahmins	coordinates of Uttar Pradesh state capital
UBR.SG	mondal_BR1-18.SG	BR1-18	0	present	Uttar Pradesh Brahmins	India	26.847	80.947	1139095	..	MondalNatureGenetics2016	UttarPradeshBrahmins	coordinates of Uttar Pradesh state capital
UBR.SG	mondal_BR1-3.SG	BR1-3	0	present	Uttar Pradesh Brahmins	India	26.847	80.947	1137553	..	MondalNatureGenetics2016	UttarPradeshBrahmins	coordinates of Uttar Pradesh state capital
UBR.SG	mondal_BR1-4.SG	BR1-4	0	present	Uttar Pradesh Brahmins	India	26.847	80.947	1139688	..	MondalNatureGenetics2016	UttarPradeshBrahmins	coordinates of Uttar Pradesh state capital
UBR.SG	mondal_BR1-5.SG	BR1-5	0	present	Uttar Pradesh Brahmins	India	26.847	80.947	1141052	..	MondalNatureGenetics2016	UttarPradeshBrahmins	coordinates of Uttar Pradesh state capital
UBR.SG	mondal_BR1-6.SG	BR1-6	0	present	Uttar Pradesh Brahmins	India	26.847	80.947	1134417	..	MondalNatureGenetics2016	UttarPradeshBrahmins	coordinates of Uttar Pradesh state capital
Ulchi.DG	S_Ulchi-1.DG	Ul31	0	present	Nizhniy Gavan, Lower Amur	Russia	52.43	140.42	1118897	..	MallickNature2016	Ulchi
Ulchi.DG	S_Ulchi-2.DG	Ul5	0	present	Bogorodskoe, Lower Amur	Russia	52.37	140.45	1119165	..	MallickNature2016	Ulchi
Uyghur.SDG	HGDP01297.SDG	HGDP01297	0	present	Yili	China	44	81	1141558	2020	BergstromScience2020	Uyghur
Uyghur.SDG	HGDP01298.SDG	HGDP01298	0	present	Yili	China	44	81	1136550	2020	BergstromScience2020	Uyghur
Uyghur.SDG	HGDP01299.SDG	HGDP01299	0	present	Yili	China	44	81	1137656	2020	BergstromScience2020	Uyghur
Uyghur.SDG	HGDP01300.SDG	HGDP01300	0	present	Yili	China	44	81	1137536	2020	BergstromScience2020	Uyghur
Uyghur.SDG	HGDP01301.SDG	HGDP01301	0	present	Yili	China	44	81	1135829	2020	BergstromScience2020	Uyghur
Uyghur.SDG	HGDP01302.SDG	HGDP01302	0	present	Yili	China	44	81	1139919	2020	BergstromScience2020	Uyghur
Uyghur.SDG	HGDP01303.SDG	HGDP01303	0	present	Yili	China	44	81	1133317	2020	BergstromScience2020	Uyghur
Uyghur.SDG	HGDP01304.SDG	HGDP01304	0	present	Yili	China	44	81	1136384	2020	BergstromScience2020	Uyghur
Uyghur.SDG	HGDP01305.SDG	HGDP01305	0	present	Yili	China	44	81	1136499	2020	BergstromScience2020	Uyghur
Uyghur.SDG	HGDP01306.SDG	HGDP01306	0	present	Yili	China	44	81	1141023	2020	BergstromScience2020	Uyghur
Uzbek.SG	Uzbeks1.SG	Uzbeks1	0	present	..	Uzbekistan	42.2667	69.2167	1149451	..	DamgaardScience2018	Uzbek	coordinates of Uzbekistan state capital
Uzbek.SG	Uzbeks2.SG	Uzbeks2	0	present	..	Uzbekistan	42.2667	69.2167	1149356	..	DamgaardScience2018	Uzbek	coordinates of Uzbekistan state capital
Uzbek.SG	Uzbeks3.SG	Uzbeks3	0	present	..	Uzbekistan	42.2667	69.2167	1149494	..	DamgaardScience2018	Uzbek	coordinates of Uzbekistan state capital
VLR.SG	mondal_VV1-01.SG	VV1-01	0	present	Vellalar	India	13.0825	80.275	1140530	..	MondalNatureGenetics2016	Vellalar	coordinates of Tamil Nadu state capital
VLR.SG	mondal_VV1-03.SG	VV1-03	0	present	Vellalar	India	13.0825	80.275	1139272	..	MondalNatureGenetics2016	Vellalar	coordinates of Tamil Nadu state capital
VLR.SG	mondal_VV1-04.SG	VV1-04	0	present	Vellalar	India	13.0825	80.275	1139764	..	MondalNatureGenetics2016	Vellalar	coordinates of Tamil Nadu state capital
VLR.SG	mondal_VV1-05.SG	VV1-05	0	present	Vellalar	India	13.0825	80.275	1138857	..	MondalNatureGenetics2016	Vellalar	coordinates of Tamil Nadu state capital
VLR.SG	mondal_VV1-06.SG	VV1-06	0	present	Vellalar	India	13.0825	80.275	1139824	..	MondalNatureGenetics2016	Vellalar	coordinates of Tamil Nadu state capital
VLR.SG	mondal_VV1-07.SG	VV1-07	0	present	Vellalar	India	13.0825	80.275	1139661	..	MondalNatureGenetics2016	Vellalar	coordinates of Tamil Nadu state capital
VLR.SG	mondal_VV1-14.SG	VV1-14	0	present	Vellalar	India	13.0825	80.275	1140073	..	MondalNatureGenetics2016	Vellalar	coordinates of Tamil Nadu state capital
VLR.SG	mondal_VV1-16.SG	VV1-16	0	present	Vellalar	India	13.0825	80.275	1137724	..	MondalNatureGenetics2016	Vellalar	coordinates of Tamil Nadu state capital
VLR.SG	mondal_VV1-20.SG	VV1-20	0	present	Vellalar	India	13.0825	80.275	1140719	..	MondalNatureGenetics2016	Vellalar	coordinates of Tamil Nadu state capital
Xibo.SDG	HGDP01244.SDG	HGDP01244	0	present	..	China	43.4979	81.5	1129644	2020	BergstromScience2020	Xibo
Xibo.SDG	HGDP01245.SDG	HGDP01245	0	present	..	China	43.4979	81.5	1132663	2020	BergstromScience2020	Xibo
Xibo.SDG	HGDP01246.SDG	HGDP01246	0	present	..	China	43.4979	81.5	1141543	2020	BergstromScience2020	Xibo
Xibo.SDG	HGDP01248.SDG	HGDP01248	0	present	..	China	43.4979	81.5	1139462	2020	BergstromScience2020	Xibo
Xibo.SDG	HGDP01249.SDG	HGDP01249	0	present	..	China	43.4979	81.5	1137990	2020	BergstromScience2020	Xibo
Xibo.SDG	HGDP01250.SDG	HGDP01250	0	present	..	China	43.4979	81.5	1140721	2020	BergstromScience2020	Xibo
Xibo.SDG	HGDP01251.SDG	HGDP01251	0	present	..	China	43.4979	81.5	1136732	2020	BergstromScience2020	Xibo
Yadava.DG	S_Yadava-1.DG	S_Yadava-1	0	present	Visakhapatnam	India	17.72	83.32	1119775	..	MallickNature2016	Yadava
Yadava.DG	S_Yadava-2.DG	S_Yadava-2	0	present	Visakhapatnam	India	17.72	83.32	1120010	..	MallickNature2016	Yadava
Yakut.SDG	HGDP00945.SDG	HGDP00945	0	present	..	Russia	62.9829	129.5	1137369	2020	BergstromScience2020	Yakut
Yakut.SDG	HGDP00946.SDG	HGDP00946	0	present	..	Russia	62.9829	129.5	1137282	2020	BergstromScience2020	Yakut
Yakut.SDG	HGDP00947.SDG	HGDP00947	0	present	..	Russia	62.9829	129.5	1136713	2020	BergstromScience2020	Yakut
Yakut.SDG	HGDP00948.SDG	HGDP00948	0	present	..	Russia	62.9829	129.5	1136632	2020	BergstromScience2020	Yakut
Yakut.SDG	HGDP00950.SDG	HGDP00950	0	present	..	Russia	62.9829	129.5	1131737	2020	BergstromScience2020	Yakut
Yakut.SDG	HGDP00951.SDG	HGDP00951	0	present	..	Russia	62.9829	129.5	1141357	2020	BergstromScience2020	Yakut
Yakut.SDG	HGDP00952.SDG	HGDP00952	0	present	..	Russia	62.9829	129.5	1131627	2020	BergstromScience2020	Yakut
Yakut.SDG	HGDP00954.SDG	HGDP00954	0	present	..	Russia	62.9829	129.5	1137110	2020	BergstromScience2020	Yakut
Yakut.SDG	HGDP00955.SDG	HGDP00955	0	present	..	Russia	62.9829	129.5	1134912	2020	BergstromScience2020	Yakut
Yakut.SDG	HGDP00956.SDG	HGDP00956	0	present	..	Russia	62.9829	129.5	1140629	2020	BergstromScience2020	Yakut
Yakut.SDG	HGDP00958.SDG	HGDP00958	0	present	..	Russia	62.9829	129.5	1139770	2020	BergstromScience2020	Yakut
Yakut.SDG	HGDP00960.SDG	HGDP00960	0	present	..	Russia	62.9829	129.5	1135242	2020	BergstromScience2020	Yakut
Yakut.SDG	HGDP00961.SDG	HGDP00961	0	present	..	Russia	62.9829	129.5	1130987	2020	BergstromScience2020	Yakut
Yakut.SDG	HGDP00962.SDG	HGDP00962	0	present	..	Russia	62.9829	129.5	1136341	2020	BergstromScience2020	Yakut
Yakut.SDG	HGDP00963.SDG	HGDP00963	0	present	..	Russia	62.9829	129.5	1135797	2020	BergstromScience2020	Yakut
Yakut.SDG	HGDP00964.SDG	HGDP00964	0	present	..	Russia	62.9829	129.5	1133375	2020	BergstromScience2020	Yakut
Yakut.SDG	HGDP00965.SDG	HGDP00965	0	present	..	Russia	62.9829	129.5	1135607	2020	BergstromScience2020	Yakut
Yakut.SDG	HGDP00966.SDG	HGDP00966	0	present	..	Russia	62.9829	129.5	1135967	2020	BergstromScience2020	Yakut
Yakut.SDG	HGDP00967.SDG	HGDP00967	0	present	..	Russia	62.9829	129.5	1135859	2020	BergstromScience2020	Yakut
Yakut.SDG	HGDP00968.SDG	HGDP00968	0	present	..	Russia	62.9829	129.5	1129320	2020	BergstromScience2020	Yakut
Yi.SDG	HGDP01179.SDG	HGDP01179	0	present	..	China	28	103	1140280	2020	BergstromScience2020	Yi
Yi.SDG	HGDP01180.SDG	HGDP01180	0	present	..	China	28	103	1135750	2020	BergstromScience2020	Yi
Yi.SDG	HGDP01181.SDG	HGDP01181	0	present	..	China	28	103	1136655	2020	BergstromScience2020	Yi
Yi.SDG	HGDP01182.SDG	HGDP01182	0	present	..	China	28	103	1136254	2020	BergstromScience2020	Yi
Yi.SDG	HGDP01183.SDG	HGDP01183	0	present	..	China	28	103	1137939	2020	BergstromScience2020	Yi
Yi.SDG	HGDP01184.SDG	HGDP01184	0	present	..	China	28	103	1134166	2020	BergstromScience2020	Yi
Yi.SDG	HGDP01185.SDG	HGDP01185	0	present	..	China	28	103	1137870	2020	BergstromScience2020	Yi
Yi.SDG	HGDP01186.SDG	HGDP01186	0	present	..	China	28	103	1135921	2020	BergstromScience2020	Yi
Yi.SDG	HGDP01187.SDG	HGDP01187	0	present	..	China	28	103	1136806	2020	BergstromScience2020	Yi
Yi.SDG	HGDP01188.SDG	HGDP01188	0	present	..	China	28	103	1140728	2020	BergstromScience2020	Yi
Yoruba.SDG	HGDP00920.SDG	HGDP00920	0	present	..	Nigeria	7.4	3.9	1134265	2020	BergstromScience2020	Yoruba
Yoruba.SDG	HGDP00924.SDG	HGDP00924	0	present	..	Nigeria	7.4	3.9	1134749	2020	BergstromScience2020	Yoruba
Yoruba.SDG	HGDP00925.SDG	HGDP00925	0	present	..	Nigeria	7.4	3.9	1135616	2020	BergstromScience2020	Yoruba
Yoruba.SDG	HGDP00926.SDG	HGDP00926	0	present	..	Nigeria	7.4	3.9	1134941	2020	BergstromScience2020	Yoruba
Yoruba.SDG	HGDP00928.SDG	HGDP00928	0	present	..	Nigeria	7.4	3.9	1140656	2020	BergstromScience2020	Yoruba
Yoruba.SDG	HGDP00929.SDG	HGDP00929	0	present	..	Nigeria	7.4	3.9	1136131	2020	BergstromScience2020	Yoruba
Yoruba.SDG	HGDP00930.SDG	HGDP00930	0	present	..	Nigeria	7.4	3.9	1137252	2020	BergstromScience2020	Yoruba
Yoruba.SDG	HGDP00931.SDG	HGDP00931	0	present	..	Nigeria	7.4	3.9	1132716	2020	BergstromScience2020	Yoruba
Yoruba.SDG	HGDP00932.SDG	HGDP00932	0	present	..	Nigeria	7.4	3.9	1140539	2020	BergstromScience2020	Yoruba
Yoruba.SDG	HGDP00933.SDG	HGDP00933	0	present	..	Nigeria	7.4	3.9	1137621	2020	BergstromScience2020	Yoruba
Yoruba.SDG	HGDP00934.SDG	HGDP00934	0	present	..	Nigeria	7.4	3.9	1137726	2020	BergstromScience2020	Yoruba
Yoruba.SDG	HGDP00935.SDG	HGDP00935	0	present	..	Nigeria	7.4	3.9	1137804	2020	BergstromScience2020	Yoruba
Yoruba.SDG	HGDP00936.SDG	HGDP00936	0	present	..	Nigeria	7.4	3.9	1137615	2020	BergstromScience2020	Yoruba
Yoruba.SDG	HGDP00938.SDG	HGDP00938	0	present	..	Nigeria	7.4	3.9	1133969	2020	BergstromScience2020	Yoruba
Yoruba.SDG	HGDP00939.SDG	HGDP00939	0	present	..	Nigeria	7.4	3.9	1136695	2020	BergstromScience2020	Yoruba
Yoruba.SDG	HGDP00940.SDG	HGDP00940	0	present	..	Nigeria	7.4	3.9	1136309	2020	BergstromScience2020	Yoruba
Yoruba.SDG	HGDP00941.SDG	HGDP00941	0	present	..	Nigeria	7.4	3.9	1136964	2020	BergstromScience2020	Yoruba
Yoruba.SDG	HGDP00942.SDG	HGDP00942	0	present	..	Nigeria	7.4	3.9	1135358	2020	BergstromScience2020	Yoruba
Yoruba.SDG	HGDP00943.SDG	HGDP00943	0	present	..	Nigeria	7.4	3.9	1136249	2020	BergstromScience2020	Yoruba
Yoruba.SDG	HGDP00944.SDG	HGDP00944	0	present	..	Nigeria	7.4	3.9	1136603	2020	BergstromScience2020	Yoruba
Gumuz	egpg5305767	..	0	present	..	Ethiopia	10.0667	34.5167	..	2015	PaganiAMHJ2015	Gumuz	coordinates of Benishangul-Gumuz regional capital
Gumuz	egpg5305775	..	0	present	..	Ethiopia	10.0667	34.5167	..	2015	PaganiAMHJ2015	Gumuz	coordinates of Benishangul-Gumuz regional capital
Gumuz	egpg5305776	..	0	present	..	Ethiopia	10.0667	34.5167	..	2015	PaganiAMHJ2015	Gumuz	coordinates of Benishangul-Gumuz regional capital
Gumuz	egpg5305791	..	0	present	..	Ethiopia	10.0667	34.5167	..	2015	PaganiAMHJ2015	Gumuz	coordinates of Benishangul-Gumuz regional capital
Gumuz	egpg5305792	..	0	present	..	Ethiopia	10.0667	34.5167	..	2015	PaganiAMHJ2015	Gumuz	coordinates of Benishangul-Gumuz regional capital
Gumuz	egpg5305798	..	0	present	..	Ethiopia	10.0667	34.5167	..	2015	PaganiAMHJ2015	Gumuz	coordinates of Benishangul-Gumuz regional capital
Gumuz	egpg5305799	..	0	present	..	Ethiopia	10.0667	34.5167	..	2015	PaganiAMHJ2015	Gumuz	coordinates of Benishangul-Gumuz regional capital
Gumuz	egpg5305806	..	0	present	..	Ethiopia	10.0667	34.5167	..	2015	PaganiAMHJ2015	Gumuz	coordinates of Benishangul-Gumuz regional capital
Gumuz	egpg5305808	..	0	present	..	Ethiopia	10.0667	34.5167	..	2015	PaganiAMHJ2015	Gumuz	coordinates of Benishangul-Gumuz regional capital
Gumuz	egpg5305822	..	0	present	..	Ethiopia	10.0667	34.5167	..	2015	PaganiAMHJ2015	Gumuz	coordinates of Benishangul-Gumuz regional capital
Gumuz	egpg5305823	..	0	present	..	Ethiopia	10.0667	34.5167	..	2015	PaganiAMHJ2015	Gumuz	coordinates of Benishangul-Gumuz regional capital
Gumuz	egpg5305825	..	0	present	..	Ethiopia	10.0667	34.5167	..	2015	PaganiAMHJ2015	Gumuz	coordinates of Benishangul-Gumuz regional capital
Gumuz	egpg5305830	..	0	present	..	Ethiopia	10.0667	34.5167	..	2015	PaganiAMHJ2015	Gumuz	coordinates of Benishangul-Gumuz regional capital
Gumuz	egpg5305831	..	0	present	..	Ethiopia	10.0667	34.5167	..	2015	PaganiAMHJ2015	Gumuz	coordinates of Benishangul-Gumuz regional capital
Gumuz	egpg5305838	..	0	present	..	Ethiopia	10.0667	34.5167	..	2015	PaganiAMHJ2015	Gumuz	coordinates of Benishangul-Gumuz regional capital
Gumuz	egpg5305846	..	0	present	..	Ethiopia	10.0667	34.5167	..	2015	PaganiAMHJ2015	Gumuz	coordinates of Benishangul-Gumuz regional capital
Gumuz	egpg5305854	..	0	present	..	Ethiopia	10.0667	34.5167	..	2015	PaganiAMHJ2015	Gumuz	coordinates of Benishangul-Gumuz regional capital
Gumuz	egpg5305855	..	0	present	..	Ethiopia	10.0667	34.5167	..	2015	PaganiAMHJ2015	Gumuz	coordinates of Benishangul-Gumuz regional capital
Gumuz	egpg5305857	..	0	present	..	Ethiopia	10.0667	34.5167	..	2015	PaganiAMHJ2015	Gumuz	coordinates of Benishangul-Gumuz regional capital
Gumuz	egpg5305866	..	0	present	..	Ethiopia	10.0667	34.5167	..	2015	PaganiAMHJ2015	Gumuz	coordinates of Benishangul-Gumuz regional capital
ZlatyKun	ZKU002	..	46000	uncertain, older than Ust Ishim	..	Czech Republic	49.9162	14.0689	653677	2021	PrueferNatComm2021	ZlatyKun	coordinates of Koněprusy Cave
Bacho_Kiro_IUP	Bacho_Kiro_IUP_BB7-240		44690	.	..	Bulgaria	42.947	25.43	866466	2021	HajdinjakNature2021	Bacho_Kiro_IUP	coordinates of Bacho Kiro Cave
Bacho_Kiro_IUP	Bacho_Kiro_IUP_CC7-335		45120	.	..	Bulgaria	42.947	25.43	783301	2021	HajdinjakNature2021	Bacho_Kiro_IUP	coordinates of Bacho Kiro Cave
Bacho_Kiro_IUP	Bacho_Kiro_IUP_F6-620		43110	.	..	Bulgaria	42.947	25.43	1068449	2021	HajdinjakNature2021	Bacho_Kiro_IUP	coordinates of Bacho Kiro Cave
Bacho_Kiro_UP	Bacho_Kiro_UP_BK-1653		34950	.	..	Bulgaria	42.947	25.43	1025353	2021	HajdinjakNature2021	Bacho_Kiro_UP	coordinates of Bacho Kiro Cave

## Sheet: Supplementary Data 2
Supplementary Data 2: metadata on the populations used in our analyses
N° individuals	Date_mean_BP	Lat	Long	Pop
2	0	5.84	36.54	Aari
2	0	43.0033	41.0153	Abkhasian
14	0	44.65	40	Adygei
3	4243	31.988	35.976	AinGhazal_EBA
1	7858	40.1009	44.2905	Aknashen_N
2	0	55.18	166	Aleut
2	0	50.8401	85.6542	Altaian
2	0	22.8431	121.185	Ami
1	15411	37.4833	33.0333	Anatolia_Epipaleolithic
1	10700	37.5262	41.8452	Anatolia_PPN
2	10592	45.89	125.925	AR10K
2	14347	45.965	125.705	AR14K
1	19427	46	126.15	AR19K
1	33592	45.4	127.03	AR33K
4	6051	39.73	45.2	Areni_C
2	0	40.2099	44.9264	Armenian
4	4540	38.3819	38.3611	Arslantepe_EBA
9	5294	38.3819	38.3611	Arslantepe_LateC
2	0	-13	143	Australian
3	44307	42.947	25.43	Bacho_Kiro_IUP
1	34950	42.947	25.43	Bacho_Kiro_UP
20	0	30.2483	66.625	Balochi
6	0	-3	37	BantuKenya
5	0	-28.4	27.6	BantuSA
11	3304	32.05	35.88	Baqah_LBA
17	8179	40.3033	29.5764	Barcin_N
2	0	54.75	55.9667	Bashkir
20	0	43	0	Basque
20	0	31	35	BedouinA
19	0	31	35	BedouinB
20	0	23.7	90.4	Bengali
5	4403	41.03	45.08	Berkaber_EBA
19	0	4	17	Biaka
8	0	23.35	85.33	Birhor
6	3125	40.8333	43.9167	Black_Fortress_LBA
5	9936	37.7504	32.8663	Boncuklu_N
2	0	17.72	83.32	Brahmin
20	0	30.4987	66.5	Brahui
20	0	51.5072	-0.1275	British
2	0	42.1634	24.7412	Bulgarian
2	0	19.4125	96.1333	Burmese
20	0	36.4984	74	Burusho
4	0	51.8333	107.6	Buryat
6	3478	37.6667	67	Bustan_BA
7	0	12	105	Cambodian
5	5486	40.0197	34.5861	CamlibelTarlasi_LateC
20	0	52.52	13.405	CentralEuropean
2	11480	42.33	42.935	CHG
2	0	59.6	-107.3	Chipewyan
3	10553	41.96	13.54	Continenza_Mesolithic
2	0	50.3	-102.5	Cree
2	0	35.1648	25.3058	Cretan
9	0	21	100	Dai
3	3467	39.4481	68.0314	DashtiKozy_BA
9	0	46.694	122.889	Daur
4	0	8.78333	27.4	Dinka
5	3722.4	37.0079	45.1658	DinkhaTepe_BIA_A
5	3370.6	37.0079	45.1658	DinkhaTepe_BIA_B
20	0	32	35	Druze
2	0	38.55	68.8	Dungan
2	0	4.7	114.7	Dusun
8	3676	37.75	67	Dzharkutan_BA
5	4212	35.798	36.798	Ebla_EMBA
5	0	65.064	172.016	Eskimo
2	0	58.6854	25.683	Estonian
2	0	57.53	135.88	Even
20	0	60.1708	24.9375	Finnish
20	0	46	2	French
3	9987	34.45	48.116	GanjDareh_N
8	5053	37.1907	61.0343	Geoksyur_C
2	0	42.5	41.85	Georgian
4	3861	38.2123	62.0344	Gonur_BA
1	35208	50.26	4.28	GoyetQ116-1
2	0	37.9667	23.7167	Greek
20	0	23.223	72.65	Gujarati
20	0	10.0667	34.5167	Gumuz
20	0	32.2657	114	Han
20	0	23.13	113.26	Han_South
13	0	33.4986	70	Hazara
3	3533	32.7	35.2	Hazor_MLBA
8	0	47.4976	133.5	Hezhen
2	0	47.5	19.1	Hungarian
2	0	64.1333	-21.9333	Icelandic
2	0	17.1	121	Igorot
2	0	35.5859	51.46	Iranian
2	0	33.3333	44.4333	Iraqi_Jew
10	0	13.5	80	Irula
1	8700	31.79	35.168	Israel_PPNB
19	0	44.7368	10.4211	Italian_North
20	0	38	138	Japanese
4	0	11.6683	92.7378	Jarawa
1	8850	30.4153	35.4625	Jordan_LatePPN
5	9587	31.988	35.976	Jordan_PPN
3	0	32.0546	35.9143	Jordanian
5	0	-18.9373	21.4524	Ju_hoan_North
20	0	35.9937	71.5	Kalash
2	0	46.3167	44.2667	Kalmyk
2	0	17.72	83.32	Kapu
3	0	42.4667	59.6	Karakalpak
19	3177	40.4167	45.2	Karashamb_LBA
11	0	-10	-63	Karitiana
2	3050	40.3772	71.855	Kashkarchi_BA
12	2850	34.7658	72.3491	Katelai_IA
3	0	51.1667	71.4333	Kazakh
20	0	10.8	106.65	Kinh
3	3644	40.54	64.99	Kokcha_BA
1	9775	68.6	159.1	Kolyma
2	0	37.6	127	Korean
2	0	61.8415	162.817	Koryak
1	38052	51.23	39.3	Kostenki14
1	30850	48.41	15.59	Krems
2	0	28.0725	83.3736	Kusunda
4	0	42.8667	74.6167	Kyrgyz
8	0	22	100	Lahu
16	3277	40.5166	44.9333	Lchashen_LBA
2	0	42.1167	48.1833	Lezgin
16	2850	34.7515	72.4019	Loebanr_IA
1	24320	52.9	103.5	MA1
2	0	17.72	83.32	Madiga
20	0	26	64	Makrani
3	0	17.7078	83.2856	Mala
2	0	63.725	61.775	Mansi
18	0	19	-91	Mayan
10	0	1	29	Mbuti
9	3581	32.5847	35.0169	Megiddo_MLBA
2	0	8.5	-13.2	Mende
10	0	28	109	Miao
3	0	16.95	-96.5833	Mixe
2	0	17	-97	Mixtec
6	0	45	111	Mongola
1	4470	6.79749	38.2079	Mota
20	0	32	3	Mozabite
1	34415	45.192	23.754	Muierii
2	5173.5	37.5284	60.0372	Namazga_C
10	0	-6.48	155.83	Nasioi
2	12700	32.65	35.067	Natufian_EpiP
8	0	26	100	Naxi
1	3300	36.7167	42.85	Nemrik9_LBA
1	10700	36.7167	42.85	Nemrik9_PPN
7	3261	40.9167	44.5	Nerkin_Getashen_LBA
7	3286	40.4167	45.2	Noratus_LBA
2	0	43.0167	44.65	NorthOssetian
6	0	10.65	92.43	Onge
15	0	59	-3	Orcadian
9	0	50.4339	126.5	Oroqen
20	0	32	35	Palestinian
14	0	-4	143	Papuan
4	5098.25	38.348	56.2454	Parkhai_C
17	0	33.487	70.5	Pathan
6	0	3	-68	Piapoco
13	0	29	-108	Pima
9	5950	32.9742	35.3314	Pki_In_C
20	0	31.5497	74.3436	Punjabi
2	0	-13.5	-72	Quechua
10	0	26.9	75.8	Rajput
2	0	17.72	83.32	Relli
10	0	23.8333	91.2833	Riang
5	8712.2	44.5825	22.6523	Romania_IronGates_Mesolithic
20	0	61	40	Russian
2	0	69.91	27.03	Saami
9	3824	37.4167	66.8333	SappaliTepe_BA
2	5488	39.5072	67.4608	Sarazm_C
20	0	40	9	Sardinian
4	6216	34.5	47.96	SehGabi_C
20	9102	44.5896	22.0905	Serbia_IronGates_Mesolithic
9	4589	30.6499	61.4003	ShahrISokhta_BA
10	0	27	119	She
2	0	27.8167	86.6667	Sherpa
4	3706	33.5616	35.3712	Sidon_MBA
14	0	25.4906	69	Sindhi
10	3825	52.8167	60.4667	Sintashta
20	0	40.4167	-3.7025	Spanish
4	34169	56.1761	40.5025	Sunghir
8	0	-11	-62	Surui
4	14525	34.8078	-2.41089	Taforalt_Iberomaurusian
5	0	37.5081	71.5676	Tajik
20	0	6.9	79.8667	Tamil
2	0	55.05	82.95	Tatar_Irtysh_Barabinsk
2	0	56.5	84.9667	Tatar_Tomsk
2	0	55.7964	49.1089	Tatar_Volga
2	0	55.3667	86.0667	Teleut
20	0	16.541	80.515	Telugu
3	9921	34.1883	48.3689	TepeAbdulHosein_N
3	5450	37.872	58.225	TepeAnau_C
7	4717	36.1544	54.3836	TepeHissar_C
2	0	13.8	100.5	Thai
1	39565	39.6578	115.871	Tianyuan
2	0	28.8833	84.3083	Tibetan
10	0	36	101	Tu
2	0	51.1333	87	Tubalar
9	0	29	109	Tujia
2	0	38.7333	35.4833	Turkish
2	0	37.9667	58.3333	Turkmen
20	0	43.7714	11.2542	Tuscan
7	2994	34.7432	72.3142	Udegram_IA
2	0	52.4	140.435	Ulchi
1	44366	57.7	71.1	Ust_Ishim
10	0	26.847	80.947	UttarPradeshBrahmins
10	0	44	81	Uyghur
3	0	42.2667	69.2167	Uzbek
9	0	13.0825	80.275	Vellalar
1	29800	48.53	16.39	Vestonice16
1	9214	34.6129	47.1057	Wezmeh_N
7	0	43.4979	81.5	Xibo
2	0	17.72	83.32	Yadava
20	0	62.9829	129.5	Yakut
4	4715	46.5622	43.602	Yamnaya_Kalmykia
6	4912	53.3065	50.563	Yamnaya_Samara
2	31850	70.72	135.42	Yana
2	0	15.35	44.2	Yemenite_Jew
10	0	28	103	Yi
20	0	7.4	3.9	Yoruba
2	0	16.5	-97.2	Zapotec
1	45000	49.9162	14.0689	ZlatyKun

## Sheet: Supplementary Data 3
Supplementary Data 3: derived allele sharing with Kostenki14, Tianyuan and Ust’Ishim of each population analysed
Pop	DAS_kos	DAS_ty	DAS_ust
Aari	0.413553	0.41414	0.380299
Abkhasian	0.5289	0.517483	0.474598
Adygei	0.528389	0.51806	0.474777
AinGhazal_EBA	0.526949	0.511106	0.471179
Aknashen_N	0.530062	0.512591	0.473211
Aleut	0.526227	0.535121	0.481425
Altaian	0.519387	0.540375	0.479524
Ami	0.514889	0.55038	0.483876
Anatolia_Epipaleolithic	0.534712	0.514091	0.475656
Anatolia_PPN	0.525432	0.510375	0.467659
AR10K	0.516317	0.551051	0.483067
AR14K	0.514434	0.547447	0.481048
AR19K	0.519323	0.551317	0.485425
AR33K	0.510805	0.572409	0.477491
Areni_C	0.532719	0.518286	0.47636
Armenian	0.529133	0.516304	0.474136
Arslantepe_EBA	0.527863	0.513244	0.471717
Arslantepe_LateC	0.528502	0.514835	0.47251
Australian	0.50033	0.525636	0.46974
Bacho_Kiro_IUP	0.496816	0.511861	0.466228
Bacho_Kiro_UP	0.542673	0.514489	0.472486
Balochi	0.523254	0.518785	0.47361
BantuKenya	0.381808	0.387513	0.35361
BantuSA	0.361238	0.36581	0.334044
Baqah_LBA	0.527209	0.513749	0.472152
Barcin_N	0.532067	0.51566	0.475213
Bashkir	0.529176	0.527156	0.478286
Basque	0.532993	0.517439	0.476413
BedouinA	0.511123	0.500097	0.459829
BedouinB	0.517073	0.504503	0.464262
Bengali	0.521059	0.530181	0.478615
Berkaber_EBA	0.528567	0.514656	0.473398
Biaka	0.343209	0.348438	0.31752
Birhor	0.515738	0.539438	0.480855
Black_Fortress_LBA	0.528195	0.514908	0.474689
Boncuklu_N	0.531567	0.515148	0.474073
Brahmin	0.523741	0.525236	0.478035
Brahui	0.522559	0.517286	0.472849
British	0.53403	0.519228	0.477324
Bulgarian	0.529899	0.517708	0.475446
Burmese	0.516743	0.545796	0.482023
Burusho	0.523804	0.525439	0.476997
Buryat	0.520201	0.545539	0.482821
Bustan_BA	0.52601	0.517735	0.473115
Cambodian	0.515402	0.547058	0.482111
CamlibelTarlasi_LateC	0.527791	0.512204	0.471029
CentralEuropean	0.533516	0.519271	0.477145
CHG	0.525251	0.515216	0.473987
Chipewyan	0.52383	0.543718	0.483028
Continenza_Mesolithic	0.546337	0.52255	0.480721
Cree	0.52747	0.537081	0.48092
Cretan	0.527548	0.515617	0.472791
Dai	0.515806	0.549771	0.482532
DashtiKozy_BA	0.535031	0.522113	0.47759
Daur	0.516953	0.549008	0.481713
Dinka	0.394275	0.399335	0.365004
DinkhaTepe_BIA_A	0.5275	0.514144	0.473182
DinkhaTepe_BIA_B	0.527301	0.515132	0.474127
Druze	0.52307	0.511751	0.469798
Dungan	0.517069	0.5459	0.482425
Dusun	0.515871	0.546945	0.48254
Dzharkutan_BA	0.528738	0.519747	0.474932
Ebla_EMBA	0.525819	0.51346	0.472054
Eskimo	0.520729	0.544332	0.482963
Estonian	0.533928	0.520329	0.477149
Even	0.517503	0.54656	0.482356
Finnish	0.534463	0.522881	0.478663
French	0.53236	0.517777	0.475975
GanjDareh_N	0.521295	0.51371	0.471158
Geoksyur_C	0.524965	0.514558	0.472217
Georgian	0.525747	0.514976	0.473363
Gonur_BA	0.526321	0.51521	0.474706
GoyetQ116-1	0.546899	0.525463	0.48213
Greek	0.528763	0.516157	0.475028
Gujarati	0.522837	0.52634	0.477831
Gumuz	0.397174	0.402335	0.368155
Han	0.516176	0.549562	0.482515
Han_South	0.517279	0.551161	0.483911
Hazara	0.522535	0.53413	0.479317
Hazor_MLBA	0.524844	0.512598	0.471604
Hezhen	0.517204	0.549533	0.483012
Hungarian	0.532373	0.518165	0.474402
Icelandic	0.535603	0.520923	0.477932
Igorot	0.515841	0.548588	0.481914
Iranian	0.523935	0.514841	0.471804
Iraqi_Jew	0.524274	0.512199	0.472024
Irula	0.518557	0.533557	0.479097
Israel_PPNB	0.522363	0.508941	0.467627
Italian_North	0.531318	0.516146	0.47449
Japanese	0.51714	0.550754	0.483556
Jarawa	0.515175	0.538267	0.48077
Jordan_LatePPN	0.520219	0.508855	0.466505
Jordan_PPN	0.520888	0.504726	0.464467
Jordanian	0.517562	0.50563	0.46561
Ju_hoan_North	0.315458	0.32103	0.290428
Kalash	0.525812	0.52187	0.475098
Kalmyk	0.518212	0.543115	0.480377
Kapu	0.519324	0.530968	0.477626
Karakalpak	0.525342	0.536131	0.48039
Karashamb_LBA	0.529766	0.516327	0.474342
Karitiana	0.525597	0.543045	0.483831
Kashkarchi_BA	0.534887	0.521186	0.476248
Katelai_IA	0.525205	0.522634	0.475599
Kazakh	0.521662	0.535784	0.47822
Kinh	0.51636	0.549486	0.483491
Kokcha_BA	0.535576	0.519919	0.477253
Kolyma	0.520651	0.542437	0.48234
Korean	0.518286	0.550125	0.483588
Koryak	0.521057	0.545956	0.482968
Krems	0.553476	0.519436	0.479839
Kusunda	0.517211	0.54125	0.480609
Kyrgyz	0.522227	0.540586	0.480563
Lahu	0.514211	0.548564	0.481859
Lchashen_LBA	0.529935	0.515852	0.474375
Lezgin	0.528727	0.515973	0.47331
Loebanr_IA	0.52565	0.523353	0.476475
MA1	0.538062	0.526556	0.480941
Madiga	0.520313	0.530986	0.478705
Makrani	0.519179	0.513494	0.470103
Mala	0.519136	0.53215	0.479292
Mansi	0.528296	0.535852	0.479307
Mayan	0.523922	0.538711	0.481038
Mbuti	0.332735	0.338316	0.307936
Megiddo_MLBA	0.523494	0.510538	0.469704
Mende	0.373309	0.376667	0.344904
Miao	0.516148	0.549149	0.482869
Mixe	0.524302	0.540533	0.482726
Mixtec	0.522277	0.533818	0.478907
Mongola	0.51742	0.548408	0.482843
Mota	0.38579	0.390951	0.358342
Mozabite	0.496284	0.486591	0.447558
Muierii	0.547905	0.517171	0.475125
Namazga_C	0.520417	0.514069	0.468243
Nasioi	0.503283	0.528901	0.471644
Natufian_EpiP	0.513476	0.497697	0.462327
Naxi	0.515241	0.548993	0.482605
Nemrik9_LBA	0.525716	0.512659	0.469821
Nemrik9_PPN	0.525454	0.511776	0.470938
Nerkin_Getashen_LBA	0.529762	0.516132	0.474249
Noratus_LBA	0.529183	0.516837	0.474458
NorthOssetian	0.527636	0.51763	0.474979
Onge	0.513609	0.538479	0.480877
Orcadian	0.533535	0.518317	0.47627
Oroqen	0.518715	0.549528	0.482518
Palestinian	0.516016	0.504774	0.463777
Papuan	0.500466	0.526409	0.469425
Parkhai_C	0.525618	0.514449	0.473132
Pathan	0.524942	0.522053	0.476098
Piapoco	0.524828	0.542626	0.483416
Pima	0.523938	0.541075	0.482423
Pki_In_C	0.526406	0.511086	0.470127
Punjabi	0.523473	0.524751	0.477247
Quechua	0.524414	0.542689	0.48333
Rajput	0.521929	0.530173	0.478999
Relli	0.519468	0.529387	0.478254
Riang	0.517492	0.546137	0.482561
Romania_IronGates_Mesolithic	0.544619	0.522805	0.479198
Russian	0.532754	0.521902	0.47743
Saami	0.529558	0.528205	0.477748
SappaliTepe_BA	0.526961	0.518054	0.475563
Sarazm_C	0.528828	0.518636	0.474146
Sardinian	0.530494	0.514854	0.474081
SehGabi_C	0.527042	0.515265	0.474152
Serbia_IronGates_Mesolithic	0.545501	0.523386	0.480642
ShahrISokhta_BA	0.522007	0.518538	0.47341
She	0.516041	0.549763	0.483744
Sherpa	0.516277	0.547293	0.483733
Sidon_MBA	0.523613	0.511459	0.470062
Sindhi	0.523399	0.522157	0.47569
Sintashta	0.534776	0.520372	0.477479
Spanish	0.531232	0.516154	0.474793
Sunghir	0.559096	0.517749	0.475161
Surui	0.526393	0.544912	0.484618
Taforalt_Iberomaurusian	0.487992	0.481358	0.444951
Tajik	0.527325	0.522141	0.476136
Tamil	0.520402	0.528233	0.477686
Tatar_Irtysh_Barabinsk	0.525183	0.536481	0.477684
Tatar_Tomsk	0.526153	0.533376	0.478347
Tatar_Volga	0.528617	0.523521	0.476273
Teleut	0.523568	0.537491	0.47968
Telugu	0.52053	0.528241	0.477373
TepeAbdulHosein_N	0.518367	0.512828	0.469171
TepeAnau_C	0.526315	0.515094	0.473179
TepeHissar_C	0.524824	0.511978	0.471046
Thai	0.515994	0.546186	0.481191
Tibetan	0.516289	0.547112	0.481024
Tu	0.51691	0.546994	0.482048
Tubalar	0.524276	0.536128	0.480841
Tujia	0.515694	0.548327	0.482307
Turkish	0.524299	0.516691	0.472978
Turkmen	0.525007	0.527861	0.477288
Tuscan	0.530547	0.515842	0.474648
Udegram_IA	0.52701	0.524066	0.477969
Ulchi	0.51753	0.548631	0.482152
Ust_Ishim	0.511614	0.514845	0.680857
UttarPradeshBrahmins	0.52335	0.527971	0.478034
Uyghur	0.5234	0.534781	0.479758
Uzbek	0.524447	0.531911	0.479133
Vellalar	0.5199	0.528897	0.477388
Vestonice16	0.553255	0.516548	0.478362
Wezmeh_N	0.516914	0.512919	0.468872
Xibo	0.517031	0.547893	0.483061
Yadava	0.519869	0.529124	0.478388
Yakut	0.519758	0.545691	0.481604
Yamnaya_Kalmykia	0.532011	0.52037	0.476151
Yamnaya_Samara	0.536901	0.522676	0.479475
Yana	0.537071	0.531078	0.477559
Yemenite_Jew	0.517346	0.505407	0.465888
Yi	0.516153	0.549755	0.482388
Yoruba	0.378083	0.38288	0.350328
Zapotec	0.52402	0.542943	0.483203
ZlatyKun	0.498807	0.507145	0.46328

## Sheet: Supplementary Data 4
Supplementary Data 4: unsupervised admixture results with K=7 (lowest cv score)
Individual	Population	C1	C2	C3	C4	C5	C6	C7
T_Aari-1.DG	Aari	0.007403	0.23889	0.018748	0.005021	1e-05	0.697958	0.031969
T_Aari-2.DG	Aari	0.011399	0.226613	0.0173	0.014424	1e-05	0.701478	0.028777
HGDP01382.SDG	Adygei	0.10375	0.50679	0.37068	1e-05	0.008309	1e-05	0.010451
HGDP01383.SDG	Adygei	0.119876	0.50022	0.354359	1e-05	0.005689	1e-05	0.019836
HGDP01385.SDG	Adygei	0.096231	0.49517	0.349864	1e-05	0.015405	1e-05	0.04331
HGDP01386.SDG	Adygei	0.114043	0.493391	0.357813	1e-05	0.023567	1e-05	0.011166
HGDP01387.SDG	Adygei	0.116263	0.495332	0.350568	1e-05	0.02488	1e-05	0.012937
HGDP01396.SDG	Adygei	0.095931	0.397769	0.428492	1e-05	0.031265	0.000962	0.04557
HGDP01397.SDG	Adygei	0.11822	0.457125	0.359193	1e-05	0.02304	1e-05	0.042403
HGDP01398.SDG	Adygei	0.117222	0.521326	0.345827	1e-05	0.005373	1e-05	0.010232
HGDP01399.SDG	Adygei	0.11339	0.517823	0.341473	0.002166	0.018457	1e-05	0.006681
HGDP01400.SDG	Adygei	0.11348	0.486056	0.352177	1e-05	0.024002	0.003608	0.020667
HGDP01401.SDG	Adygei	0.109398	0.503921	0.346131	0.001807	0.021879	0.002608	0.014256
HGDP01402.SDG	Adygei	0.104935	0.48868	0.365377	1e-05	0.021913	1e-05	0.019075
HGDP01403.SDG	Adygei	0.11028	0.498729	0.357894	1e-05	0.029678	0.000594	0.002815
HGDP01404.SDG	Adygei	0.101543	0.48625	0.3163	0.004843	0.030099	0.005975	0.05499
S_Aleut-1.DG	Aleut	0.015005	0.053137	0.301166	0.005434	0.321167	1e-05	0.304081
S_Aleut-2.DG	Aleut	0.024413	0.060659	0.304436	1e-05	0.341699	1e-05	0.268773
S_Altaian-1.DG	Altaian	0.025585	0.07366	0.154988	1e-05	0.087434	1e-05	0.658313
Altais2.SG	Altaian	0.010669	0.081473	0.182306	1e-05	0.082563	0.002441	0.640538
S_Ami-1.DG	Ami	1e-05	1e-05	1e-05	0.019513	1e-05	1e-05	0.980437
S_Ami-2.DG	Ami	1e-05	1e-05	1e-05	0.021974	1e-05	1e-05	0.977976
S_Armenian-1.DG	Armenian	0.112928	0.587128	0.293732	1e-05	0.006178	1.3e-05	1e-05
S_Armenian-2.DG	Armenian	0.101092	0.61693	0.280281	1e-05	0.000904	0.000774	1e-05
B_Australian-3.DG	Australian	0.079516	1e-05	1e-05	0.827915	1e-05	0.00252	0.09002
B_Australian-4.DG	Australian	0.088138	1e-05	1e-05	0.816119	1e-05	0.001104	0.094609
HGDP00052.SDG	Balochi	0.330338	0.550741	0.097162	1e-05	0.018716	0.003023	1e-05
HGDP00054.SDG	Balochi	0.309821	0.547718	0.125633	1e-05	0.015245	0.001563	1e-05
HGDP00056.SDG	Balochi	0.408416	0.481857	0.07129	0.004279	0.024146	0.002477	0.007534
HGDP00058.SDG	Balochi	0.385743	0.500726	0.095522	1e-05	0.017978	1e-05	1e-05
HGDP00062.SDG	Balochi	0.310389	0.563559	0.096262	0.001415	0.015832	0.012532	1e-05
HGDP00064.SDG	Balochi	0.301079	0.57211	0.091407	1e-05	0.027194	0.00819	1e-05
HGDP00066.SDG	Balochi	0.328113	0.54456	0.107929	1e-05	0.019368	1e-05	1e-05
HGDP00068.SDG	Balochi	0.307003	0.502795	0.118828	0.009032	0.028062	0.006044	0.028237
HGDP00074.SDG	Balochi	0.333243	0.582745	0.07105	1e-05	0.012045	0.000896	1e-05
HGDP00078.SDG	Balochi	0.305791	0.526461	0.109851	1e-05	0.017096	0.040781	1e-05
HGDP00080.SDG	Balochi	0.325527	0.569496	0.075252	1e-05	0.018324	0.011382	1e-05
HGDP00082.SDG	Balochi	0.325952	0.515473	0.130093	1e-05	0.023887	0.004576	1e-05
HGDP00086.SDG	Balochi	0.335367	0.571096	0.077364	1e-05	0.016143	1e-05	1e-05
HGDP00088.SDG	Balochi	0.32088	0.54957	0.098266	1e-05	0.021046	0.010219	1e-05
HGDP00090.SDG	Balochi	0.382586	0.502682	0.082828	1e-05	0.013295	0.018589	1e-05
HGDP00092.SDG	Balochi	0.377838	0.546012	0.040486	0.003775	0.016001	0.015879	1e-05
HGDP00094.SDG	Balochi	0.349946	0.492334	0.116851	1e-05	0.025531	0.015319	1e-05
HGDP00096.SDG	Balochi	0.364507	0.534316	0.070136	1e-05	0.011797	0.019223	1e-05
HGDP00098.SDG	Balochi	0.355221	0.496732	0.099997	1e-05	0.016009	0.028889	0.003143
HGDP00183.SDG	Balochi	0.451415	0.413908	0.093577	0.007266	0.032002	0.000593	0.001239
HGDP01405.SDG	BantuKenya	1e-05	0.058452	1e-05	0.001688	0.000887	0.935058	0.003895
HGDP01408.SDG	BantuKenya	1e-05	0.065335	1e-05	1e-05	0.006344	0.92183	0.006461
HGDP01414.SDG	BantuKenya	0.010523	0.054839	1e-05	0.000391	0.005923	0.921246	0.007067
HGDP01417.SDG	BantuKenya	1e-05	0.064616	1e-05	0.001521	1e-05	0.923076	0.010757
HGDP01418.SDG	BantuKenya	8.5e-05	0.063145	1e-05	0.00433	0.002244	0.930176	1e-05
HGDP01419.SDG	BantuKenya	0.000827	0.052927	1e-05	0.002844	1e-05	0.929652	0.01373
HGDP00993.SDG	BantuSA	1e-05	0.029672	1e-05	0.000855	1e-05	0.968094	0.00135
HGDP00994.SDG	BantuSA	1e-05	0.019261	1e-05	0.002739	1e-05	0.97796	1e-05
HGDP01030.SDG	BantuSA	1e-05	0.007078	1e-05	0.002216	0.002201	0.988476	1e-05
HGDP01033.SDG	BantuSA	1e-05	0.031669	1e-05	0.001087	1e-05	0.956608	0.010606
HGDP01034.SDG	BantuSA	1e-05	0.031178	1e-05	0.003434	1e-05	0.965348	1e-05
Bashkirs1.SG	Bashkir	0.041109	0.143059	0.476448	1e-05	0.076671	1e-05	0.262693
Bashkirs3.SG	Bashkir	0.026208	0.125943	0.550214	0.005619	0.072457	1e-05	0.219549
HGDP01357.SDG	Basque	1e-05	0.27822	0.72173	1e-05	1e-05	1e-05	1e-05
HGDP01358.SDG	Basque	1e-05	0.264344	0.729001	1e-05	0.006615	1e-05	1e-05
HGDP01359.SDG	Basque	1e-05	0.249909	0.736217	0.00952	1e-05	0.004324	1e-05
HGDP01360.SDG	Basque	1e-05	0.234888	0.756218	0.006243	0.00262	1e-05	1e-05
HGDP01361.SDG	Basque	1e-05	0.257412	0.737602	0.003943	1e-05	0.001013	1e-05
HGDP01362.SDG	Basque	1e-05	0.25961	0.732255	0.007416	1e-05	0.00021	0.000489
HGDP01363.SDG	Basque	1e-05	0.247336	0.74154	0.008851	1e-05	0.002243	1e-05
HGDP01364.SDG	Basque	1e-05	0.277058	0.708008	0.009128	0.000203	0.005583	1e-05
HGDP01365.SDG	Basque	1e-05	0.270681	0.721892	0.004594	1e-05	0.00167	0.001142
HGDP01366.SDG	Basque	1e-05	0.258143	0.740489	1e-05	0.001328	1e-05	1e-05
HGDP01368.SDG	Basque	1e-05	0.25644	0.729679	0.013841	1e-05	1e-05	1e-05
HGDP01370.SDG	Basque	1e-05	0.257024	0.739055	0.003881	1e-05	1e-05	1e-05
HGDP01373.SDG	Basque	1e-05	0.253606	0.742452	0.003069	0.000843	1e-05	1e-05
HGDP01374.SDG	Basque	1e-05	0.258368	0.73706	0.0021	1e-05	1e-05	0.002442
HGDP01375.SDG	Basque	1e-05	0.261901	0.724627	0.005514	1e-05	0.007928	1e-05
HGDP01376.SDG	Basque	1e-05	0.24691	0.743123	0.001299	1e-05	0.008638	1e-05
HGDP01377.SDG	Basque	1e-05	0.252444	0.73914	0.007685	0.000701	1e-05	1e-05
HGDP01378.SDG	Basque	1e-05	0.25429	0.742001	0.001671	0.002007	1e-05	1e-05
HGDP01379.SDG	Basque	1e-05	0.245397	0.750612	0.001432	1e-05	0.002528	1e-05
HGDP01380.SDG	Basque	1e-05	0.258558	0.729823	0.011577	1.2e-05	1e-05	1e-05
HG03007.SG	Bengali	0.629531	0.202741	0.042091	1e-05	0.01133	1e-05	0.114287
HG03012.SG	Bengali	0.570587	0.250045	1e-05	0.041268	0.035901	1e-05	0.10218
HG03600.SG	Bengali	0.709806	0.207157	1e-05	0.036753	0.011483	0.000261	0.03453
HG03603.SG	Bengali	0.602046	0.199813	0.032709	0.027214	0.011354	1e-05	0.126854
HG03615.SG	Bengali	0.591695	0.234178	0.016487	0.023693	0.009358	0.002641	0.121949
HG03793.SG	Bengali	0.659426	0.195886	0.045037	0.014336	0.01164	1e-05	0.073665
HG03802.SG	Bengali	0.640552	0.219218	0.015251	0.011607	0.008141	1e-05	0.105221
HG03808.SG	Bengali	0.550764	0.250406	0.000145	0.032644	0.016132	1e-05	0.149898
HG03826.SG	Bengali	0.573302	0.259049	1e-05	0.026087	0.015074	1e-05	0.126467
HG03905.SG	Bengali	0.563012	0.236992	0.006521	0.008784	0.020529	1e-05	0.164151
HG03908.SG	Bengali	0.583126	0.260487	1e-05	0.049522	0.008432	1e-05	0.098413
HG03910.SG	Bengali	0.562228	0.248526	1e-05	0.028819	0.00557	1e-05	0.154837
HG03922.SG	Bengali	0.584154	0.240451	1e-05	0.025613	0.016057	1e-05	0.133705
HG03926.SG	Bengali	0.541779	0.247842	1e-05	0.032331	0.02199	1e-05	0.156038
HG03928.SG	Bengali	0.575873	0.233072	0.016199	0.027817	0.006517	0.007858	0.132664
HG04146.SG	Bengali	0.562284	0.23203	1e-05	0.043246	0.036412	0.003417	0.122601
HG04159.SG	Bengali	0.587557	0.262832	1e-05	0.022091	0.018131	1e-05	0.10937
HG04161.SG	Bengali	0.579641	0.177847	0.03553	0.024676	0.014684	1e-05	0.167613
HG04171.SG	Bengali	0.60125	0.167017	0.060782	0.01394	0.009015	0.003497	0.1445
HG04194.SG	Bengali	0.586618	0.221626	0.031565	0.028895	0.007686	1e-05	0.123601
HGDP00609.SDG	BedouinA	0.033415	0.597935	0.229552	1e-05	1e-05	0.130008	0.00907
HGDP00611.SDG	BedouinA	0.031148	0.56566	0.220497	1e-05	1e-05	0.171425	0.011249
HGDP00613.SDG	BedouinA	0.065315	0.61075	0.221572	0.006659	9e-05	0.094792	0.000822
HGDP00614.SDG	BedouinA	0.062942	0.633125	0.204329	1e-05	1e-05	0.099573	1e-05
HGDP00615.SDG	BedouinA	0.043382	0.663082	0.190035	0.00345	0.004511	0.08859	0.00695
HGDP00619.SDG	BedouinA	0.025733	0.615394	0.252114	0.002397	1e-05	0.104344	1e-05
HGDP00620.SDG	BedouinA	0.026326	0.591582	0.218065	1e-05	1e-05	0.149253	0.014755
HGDP00622.SDG	BedouinA	0.028239	0.640024	0.217567	0.00663	1e-05	0.097851	0.009679
HGDP00625.SDG	BedouinA	0.044258	0.654927	0.196958	1e-05	1e-05	0.086108	0.017729
HGDP00628.SDG	BedouinA	0.037413	0.635923	0.218018	0.002531	8.7e-05	0.08981	0.016219
HGDP00632.SDG	BedouinA	0.035834	0.589537	0.210783	0.002903	1e-05	0.159677	0.001256
HGDP00635.SDG	BedouinA	0.035401	0.608373	0.225756	0.005538	0.000507	0.117411	0.007015
HGDP00637.SDG	BedouinA	0.02488	0.613179	0.228259	0.011433	1e-05	0.109399	0.01284
HGDP00638.SDG	BedouinA	0.018246	0.604117	0.216415	0.00043	1e-05	0.148933	0.01185
HGDP00640.SDG	BedouinA	0.025909	0.573295	0.231084	1e-05	1e-05	0.159328	0.010364
HGDP00644.SDG	BedouinA	0.042042	0.614576	0.247626	0.007803	1e-05	0.086516	0.001428
HGDP00645.SDG	BedouinA	0.026954	0.60024	0.235355	0.001266	1e-05	0.120177	0.015998
HGDP00646.SDG	BedouinA	0.020711	0.582246	0.208299	1e-05	1e-05	0.184214	0.00451
HGDP00647.SDG	BedouinA	0.037018	0.630207	0.218263	0.000179	1e-05	0.110322	0.004
HGDP00654.SDG	BedouinA	0.056172	0.601377	0.24487	0.000229	0.007319	0.075546	0.014486
HGDP00607.SDG	BedouinB	1e-05	0.828375	0.060316	0.011929	1e-05	0.090868	0.008491
HGDP00608.SDG	BedouinB	1e-05	0.747166	0.150466	0.004157	1e-05	0.087443	0.010748
HGDP00610.SDG	BedouinB	1e-05	0.881126	0.035993	0.007535	1e-05	0.075317	1e-05
HGDP00612.SDG	BedouinB	1e-05	0.931944	1e-05	0.002513	1e-05	0.062399	0.003114
HGDP00616.SDG	BedouinB	1e-05	0.886202	0.034697	0.008943	1e-05	0.067888	0.002251
HGDP00618.SDG	BedouinB	1e-05	0.891362	0.031972	1e-05	1e-05	0.076626	1e-05
HGDP00623.SDG	BedouinB	1e-05	0.841723	0.064168	1e-05	1e-05	0.094069	1e-05
HGDP00624.SDG	BedouinB	1e-05	0.822998	0.06867	0.008761	1e-05	0.096713	0.002838
HGDP00630.SDG	BedouinB	1e-05	0.922941	1e-05	1e-05	1e-05	0.068344	0.008675
HGDP00631.SDG	BedouinB	1e-05	0.917196	0.01375	0.004433	1e-05	0.064591	1e-05
HGDP00636.SDG	BedouinB	1e-05	0.805973	0.09956	0.010343	1e-05	0.079848	0.004256
HGDP00641.SDG	BedouinB	1e-05	0.834989	0.07673	0.010742	1e-05	0.077509	1e-05
HGDP00643.SDG	BedouinB	1e-05	0.865511	0.058672	0.00706	1e-05	0.066191	0.002546
HGDP00648.SDG	BedouinB	1e-05	0.830069	0.070204	0.009671	1e-05	0.075767	0.014269
HGDP00649.SDG	BedouinB	1e-05	0.924326	0.000459	0.010396	0.00311	0.061689	1e-05
HGDP00650.SDG	BedouinB	1e-05	0.845885	0.062705	0.002044	1e-05	0.07976	0.009586
HGDP00651.SDG	BedouinB	1e-05	0.824275	0.082449	0.002096	1e-05	0.086107	0.005053
HGDP00653.SDG	BedouinB	1e-05	0.864151	0.051113	0.000165	1e-05	0.069012	0.015539
HGDP00701.SDG	BedouinB	1e-05	0.879633	0.050766	0.004401	1e-05	0.062429	0.002749
HGDP00454.SDG	Biaka	1e-05	1.3e-05	1e-05	1e-05	1e-05	0.999937	1e-05
HGDP00455.SDG	Biaka	1e-05	1.3e-05	1e-05	1e-05	1e-05	0.999937	1e-05
HGDP00457.SDG	Biaka	1e-05	1e-05	1e-05	1e-05	1e-05	0.99994	1e-05
HGDP00458.SDG	Biaka	1e-05	1.3e-05	1e-05	1e-05	1e-05	0.999937	1e-05
HGDP00459.SDG	Biaka	1e-05	1e-05	1e-05	1e-05	1.2e-05	0.999938	1e-05
HGDP00460.SDG	Biaka	1e-05	1e-05	1e-05	1e-05	1e-05	0.99994	1e-05
HGDP00461.SDG	Biaka	1e-05	1e-05	1e-05	1e-05	1e-05	0.99994	1e-05
HGDP00464.SDG	Biaka	1e-05	1.3e-05	1e-05	1e-05	1.2e-05	0.999935	1e-05
HGDP00466.SDG	Biaka	1e-05	1e-05	1e-05	1e-05	1e-05	0.99994	1e-05
HGDP00469.SDG	Biaka	1e-05	1e-05	1e-05	1e-05	1e-05	0.99994	1e-05
HGDP00470.SDG	Biaka	1e-05	1e-05	1e-05	1e-05	1e-05	0.99994	1e-05
HGDP00472.SDG	Biaka	1e-05	1e-05	1e-05	1e-05	1e-05	0.99994	1e-05
HGDP00473.SDG	Biaka	1e-05	1.3e-05	1e-05	1e-05	1e-05	0.999937	1e-05
HGDP00475.SDG	Biaka	1e-05	1e-05	1e-05	1e-05	1e-05	0.99994	1e-05
HGDP00985.SDG	Biaka	1e-05	1e-05	1.8e-05	1e-05	1e-05	0.999932	1e-05
HGDP00986.SDG	Biaka	1e-05	1e-05	1e-05	1e-05	1e-05	0.99994	1e-05
HGDP01086.SDG	Biaka	1e-05	1e-05	1.3e-05	1e-05	1e-05	0.999937	1e-05
HGDP01090.SDG	Biaka	1e-05	1e-05	1e-05	1e-05	1e-05	0.99994	1e-05
HGDP01094.SDG	Biaka	1e-05	1e-05	1e-05	1e-05	1e-05	0.99994	1e-05
mondal_BIR-08.SG	Birhor	0.700932	1e-05	1e-05	0.039358	1e-05	0.010261	0.249419
mondal_BIR-11.SG	Birhor	0.720876	1e-05	1e-05	0.046801	1e-05	1e-05	0.232283
mondal_BIR-12.SG	Birhor	0.747465	1e-05	1e-05	0.04232	1e-05	1e-05	0.210175
mondal_BIR-13.SG	Birhor	0.741769	1e-05	1e-05	0.044564	1e-05	1e-05	0.213628
mondal_BIR-14.SG	Birhor	0.702547	1e-05	1e-05	0.054889	1e-05	1e-05	0.242524
mondal_BIR-16.SG	Birhor	0.702881	1e-05	1e-05	0.06119	1e-05	1e-05	0.235889
mondal_BIR-18.SG	Birhor	0.720329	1e-05	1e-05	0.037196	1e-05	1e-05	0.242435
mondal_BIR-22.SG	Birhor	0.763137	1e-05	1e-05	0.050241	1e-05	1e-05	0.186581
S_Brahmin-1.DG	Brahmin	0.518596	0.353194	0.054978	0.019455	0.017962	0.004022	0.031794
S_Brahmin-2.DG	Brahmin	0.52977	0.346539	0.037015	0.029761	0.022366	1e-05	0.03454
HGDP00001.SDG	Brahui	0.3283	0.542902	0.096423	1e-05	0.021633	0.010722	1e-05
HGDP00003.SDG	Brahui	0.331588	0.565495	0.082553	0.003041	0.009618	0.007695	1e-05
HGDP00005.SDG	Brahui	0.340651	0.562341	0.072631	1e-05	0.021803	0.002554	1e-05
HGDP00007.SDG	Brahui	0.343184	0.56653	0.075132	1e-05	0.006855	0.008279	1e-05
HGDP00009.SDG	Brahui	0.329263	0.549775	0.100544	0.001219	0.009647	0.009542	1e-05
HGDP00015.SDG	Brahui	0.333909	0.579443	0.075909	1e-05	0.008719	0.002001	1e-05
HGDP00017.SDG	Brahui	0.332363	0.563935	0.081809	0.002978	0.013043	0.005863	1e-05
HGDP00019.SDG	Brahui	0.314307	0.498183	0.131849	0.005443	0.041002	0.008536	0.000682
HGDP00021.SDG	Brahui	0.332575	0.535472	0.086986	0.001156	0.011212	0.032589	1e-05
HGDP00023.SDG	Brahui	0.330933	0.557801	0.0888	1e-05	0.015411	0.007034	1e-05
HGDP00025.SDG	Brahui	0.338649	0.560481	0.082396	1e-05	0.01522	0.003234	1e-05
HGDP00027.SDG	Brahui	0.337387	0.533207	0.077146	0.005065	0.024551	0.022633	1e-05
HGDP00033.SDG	Brahui	0.334532	0.566995	0.085147	1e-05	0.013296	1e-05	1e-05
HGDP00035.SDG	Brahui	0.366177	0.54341	0.052181	1e-05	0.020869	0.017343	1e-05
HGDP00037.SDG	Brahui	0.331151	0.531536	0.107879	3.3e-05	0.022604	0.006788	1e-05
HGDP00039.SDG	Brahui	0.380803	0.474417	0.079197	0.01939	0.018056	0.028127	1e-05
HGDP00043.SDG	Brahui	0.322445	0.526837	0.100835	0.003774	0.016784	0.029315	1e-05
HGDP00045.SDG	Brahui	0.335695	0.564213	0.080351	1e-05	0.016261	0.00346	1e-05
HGDP00049.SDG	Brahui	0.334455	0.526765	0.107679	1e-05	0.015031	0.01605	1e-05
HGDP00072.SDG	Brahui	0.336319	0.527892	0.109542	1e-05	0.024223	0.002003	1e-05
S_Bulgarian-1.DG	Bulgarian	0.040239	0.373785	0.566724	0.003537	0.0025	0.000898	0.012316
S_Bulgarian-2.DG	Bulgarian	0.025357	0.388079	0.5602	0.012302	0.009931	0.004121	1e-05
S_Burmese-1.DG	Burmese	0.050363	0.032041	1e-05	0.016846	0.006125	7.5e-05	0.894539
S_Burmese-2.DG	Burmese	0.159816	0.056318	0.004654	0.026568	0.007866	1e-05	0.744768
HGDP00338.SDG	Burusho	0.345728	0.375733	0.143885	0.008971	0.043297	1e-05	0.082377
HGDP00341.SDG	Burusho	0.375462	0.349395	0.132575	0.006333	0.042817	1e-05	0.093408
HGDP00346.SDG	Burusho	0.37597	0.3881	0.096118	0.012762	0.033212	1e-05	0.093827
HGDP00356.SDG	Burusho	0.366041	0.373582	0.129316	0.003465	0.036808	1e-05	0.090778
HGDP00359.SDG	Burusho	0.374323	0.39121	0.0943	0.007846	0.042842	1e-05	0.089469
HGDP00364.SDG	Burusho	0.363559	0.377327	0.125842	0.00099	0.032606	1e-05	0.099666
HGDP00371.SDG	Burusho	0.364084	0.357734	0.122179	0.007036	0.045848	0.001403	0.101716
HGDP00372.SDG	Burusho	0.361077	0.376465	0.109644	0.002149	0.037077	1e-05	0.113577
HGDP00382.SDG	Burusho	0.373428	0.369538	0.113558	0.005529	0.047991	1e-05	0.089946
HGDP00388.SDG	Burusho	0.382306	0.38747	0.103488	0.010129	0.026973	1e-05	0.089624
HGDP00392.SDG	Burusho	0.367433	0.381182	0.115592	0.005701	0.037792	1e-05	0.09229
HGDP00402.SDG	Burusho	0.355988	0.359625	0.13684	1e-05	0.045562	1e-05	0.101966
HGDP00407.SDG	Burusho	0.356053	0.361223	0.114485	0.002886	0.050147	1e-05	0.115196
HGDP00417.SDG	Burusho	0.3573	0.37635	0.120959	0.007842	0.04406	1e-05	0.093478
HGDP00423.SDG	Burusho	0.381002	0.380574	0.110676	0.002157	0.034752	1e-05	0.09083
HGDP00428.SDG	Burusho	0.351059	0.378138	0.135989	0.001444	0.035959	1e-05	0.097402
HGDP00433.SDG	Burusho	0.391927	0.392701	0.105235	0.00578	0.049355	1e-05	0.054992
HGDP00438.SDG	Burusho	0.388432	0.361966	0.125045	1e-05	0.050088	1e-05	0.07445
HGDP00444.SDG	Burusho	0.38895	0.388713	0.097294	1e-05	0.04466	1e-05	0.080362
HGDP00445.SDG	Burusho	0.373061	0.38406	0.103206	0.006663	0.052278	1e-05	0.080722
Bur1.SG	Buryat	1e-05	0.015952	0.103663	1e-05	0.08532	0.001819	0.793225
Bur2.SG	Buryat	0.007738	0.041111	0.080368	0.005106	0.090422	1e-05	0.775244
Buryats1.SG	Buryat	1e-05	0.022514	0.084466	0.003143	0.084852	1e-05	0.805005
Buryats2.SG	Buryat	0.008473	0.029858	0.095021	1e-05	0.095306	1e-05	0.771323
HGDP00713.SDG	Cambodian	0.124632	0.029487	1e-05	0.041255	1e-05	0.00427	0.800336
HGDP00714.SDG	Cambodian	0.076427	0.022274	1e-05	0.025059	1e-05	0.005569	0.870651
HGDP00715.SDG	Cambodian	0.115063	0.043172	0.00779	0.044606	0.000283	0.010557	0.778529
HGDP00716.SDG	Cambodian	0.063363	0.009704	1e-05	0.035054	1e-05	0.010058	0.881801
HGDP00717.SDG	Cambodian	0.103408	0.021822	1e-05	0.050405	1e-05	0.014458	0.809887
HGDP00719.SDG	Cambodian	0.095497	0.020456	1e-05	0.034314	1e-05	0.004867	0.844845
HGDP00721.SDG	Cambodian	0.131269	0.037025	1e-05	0.052428	1e-05	0.005121	0.774137
NA06986.SG	CentralEuropean	0.056531	0.066501	0.876928	1e-05	1e-05	1e-05	1e-05
NA06994.SG	CentralEuropean	0.081285	0.003369	0.915306	1e-05	1e-05	1e-05	1e-05
NA11830.SG	CentralEuropean	0.122606	1e-05	0.877344	1e-05	1e-05	1e-05	1e-05
NA11840.SG	CentralEuropean	0.068831	0.025074	0.892349	1e-05	0.013715	1e-05	1e-05
NA11881.SG	CentralEuropean	0.018827	0.160402	0.80194	1e-05	0.00482	0.010153	0.003847
NA11892.SG	CentralEuropean	0.010859	0.17759	0.796765	0.001851	0.012915	1e-05	1e-05
NA11894.SG	CentralEuropean	0.034197	0.126095	0.833107	0.000124	0.003315	0.003151	1e-05
NA11930.SG	CentralEuropean	0.03493	0.130882	0.834148	1e-05	1e-05	1e-05	1e-05
NA11933.SG	CentralEuropean	0.008747	0.128723	0.856133	0.000427	0.00595	1e-05	1e-05
NA12144.SG	CentralEuropean	0.012749	0.238586	0.735211	0.008466	0.004819	0.000159	1e-05
NA12154.SG	CentralEuropean	0.085509	0.000692	0.913758	1e-05	1e-05	1e-05	1e-05
NA12283.SG	CentralEuropean	0.035947	0.120427	0.832782	1e-05	1e-05	0.010813	1e-05
NA12287.SG	CentralEuropean	0.010165	0.157732	0.813087	0.00556	0.013436	1e-05	1e-05
NA12413.SG	CentralEuropean	0.004064	0.188898	0.77919	0.003497	0.024331	1e-05	1e-05
NA12716.SG	CentralEuropean	0.012757	0.128609	0.855279	1e-05	0.003325	1e-05	1e-05
NA12718.SG	CentralEuropean	0.040276	0.125703	0.823898	1e-05	0.010093	1e-05	1e-05
NA12777.SG	CentralEuropean	0.019689	0.154412	0.825859	1e-05	1e-05	1e-05	1e-05
NA12815.SG	CentralEuropean	0.027109	0.145137	0.806462	0.003795	0.017477	1e-05	1e-05
NA12842.SG	CentralEuropean	0.045833	0.115812	0.838316	1e-05	1e-05	1e-05	1e-05
NA12872.SG	CentralEuropean	0.0432	0.144532	0.803299	0.005835	0.003113	1e-05	1e-05
HGDP01317.SDG	Lahu	1e-05	1e-05	1e-05	0.021601	0.000656	1e-05	0.977703
HGDP01318.SDG	Lahu	0.024729	1e-05	1e-05	0.024787	1e-05	1e-05	0.950444
HGDP01319.SDG	Lahu	1e-05	1e-05	1e-05	0.013648	1e-05	1e-05	0.986302
HGDP01320.SDG	Lahu	0.022262	1e-05	1e-05	0.021221	1e-05	1e-05	0.956477
HGDP01321.SDG	Lahu	0.012513	1.2e-05	1e-05	0.023883	0.003684	1e-05	0.959888
HGDP01322.SDG	Lahu	0.017553	1e-05	1e-05	0.023916	0.001123	1e-05	0.957378
HGDP01323.SDG	Lahu	0.019528	1e-05	1e-05	0.018621	1e-05	1e-05	0.961811
HGDP01326.SDG	Lahu	0.002275	1e-05	1e-05	0.031762	0.012726	1e-05	0.953206
S_Chipewyan-1.DG	Chipewyan	0.009047	1.2e-05	0.041471	0.006311	0.666487	1e-05	0.276662
S_Chipewyan-2.DG	Chipewyan	0.022822	1e-05	0.018657	1e-05	0.669742	1e-05	0.288749
HG00404.SG	Han_South	1e-05	1e-05	1e-05	1e-05	1e-05	1e-05	0.99994
HG00422.SG	Han_South	1e-05	1e-05	1e-05	1e-05	1e-05	1e-05	0.99994
HG00428.SG	Han_South	1e-05	1e-05	1e-05	1e-05	1e-05	1e-05	0.99994
HG00452.SG	Han_South	1e-05	1.4e-05	1e-05	1e-05	1e-05	1e-05	0.999936
HG00463.SG	Han_South	1e-05	1e-05	1e-05	1e-05	1e-05	1e-05	0.99994
HG00472.SG	Han_South	1e-05	1e-05	1e-05	0.006762	1e-05	1e-05	0.993188
HG00478.SG	Han_South	1e-05	1e-05	1e-05	1e-05	1e-05	1e-05	0.99994
HG00513.SG	Han_South	1e-05	1e-05	1e-05	1e-05	1.1e-05	1e-05	0.999939
HG00543.SG	Han_South	1e-05	1e-05	1e-05	1.1e-05	1e-05	1e-05	0.999939
HG00580.SG	Han_South	1e-05	1e-05	1e-05	1e-05	1e-05	1e-05	0.99994
HG00619.SG	Han_South	1e-05	1e-05	1e-05	1e-05	1e-05	1e-05	0.99994
HG00620.SG	Han_South	1e-05	1e-05	1e-05	1e-05	1e-05	1e-05	0.99994
HG00622.SG	Han_South	1e-05	1e-05	1e-05	1e-05	1e-05	1e-05	0.99994
HG00623.SG	Han_South	1e-05	1e-05	1e-05	1e-05	1.1e-05	1e-05	0.999939
HG00653.SG	Han_South	1e-05	1e-05	1e-05	1e-05	1.2e-05	1e-05	0.999938
HG00656.SG	Han_South	1e-05	1e-05	1e-05	1e-05	1e-05	1e-05	0.99994
HG00657.SG	Han_South	1e-05	1e-05	1e-05	0.00107	1e-05	1e-05	0.99888
HG00662.SG	Han_South	1e-05	1e-05	1e-05	1e-05	1e-05	1e-05	0.99994
HG00699.SG	Han_South	1e-05	1e-05	1e-05	1e-05	1e-05	1e-05	0.99994
HG00705.SG	Han_South	1e-05	1e-05	1e-05	1e-05	1e-05	1e-05	0.99994
S_Cree-1.DG	Cree	0.017797	0.08758	0.251058	1e-05	0.494895	1e-05	0.14865
S_Cree-2.DG	Cree	0.006802	0.060871	0.196499	1e-05	0.585562	1e-05	0.150246
B_Crete-1.DG	Cretan	0.044075	0.495883	0.44507	1e-05	0.000969	0.009025	0.004969
B_Crete-2.DG	Cretan	0.044445	0.523207	0.415231	0.003146	1e-05	0.012936	0.001025
HGDP01307.SDG	Dai	0.004141	1e-05	1e-05	0.022072	1e-05	1e-05	0.973747
HGDP01308.SDG	Dai	0.017189	1e-05	1e-05	0.01111	1e-05	1e-05	0.971661
HGDP01309.SDG	Dai	1e-05	1e-05	1e-05	0.018417	1e-05	1e-05	0.981533
HGDP01310.SDG	Dai	0.007054	1e-05	1e-05	0.019406	1e-05	1e-05	0.9735
HGDP01311.SDG	Dai	0.012003	1e-05	1e-05	0.020847	1e-05	1e-05	0.96711
HGDP01312.SDG	Dai	0.010473	1e-05	1e-05	0.01416	0.002925	1e-05	0.972411
HGDP01313.SDG	Dai	0.014327	1e-05	1e-05	0.014922	1e-05	1e-05	0.970711
HGDP01314.SDG	Dai	0.003426	1.1e-05	1e-05	0.015148	1e-05	1e-05	0.981385
HGDP01315.SDG	Dai	0.012558	1e-05	1e-05	0.023784	1e-05	1e-05	0.963618
HGDP01213.SDG	Daur	1e-05	0.012482	0.0224	1e-05	0.051463	1e-05	0.913625
HGDP01214.SDG	Daur	1.2e-05	0.035852	0.021133	1e-05	0.059156	1e-05	0.883826
HGDP01215.SDG	Daur	1e-05	0.02213	0.029785	1e-05	0.05355	1e-05	0.894505
HGDP01216.SDG	Daur	1e-05	0.011814	0.018878	0.001829	0.059666	0.001273	0.90653
HGDP01217.SDG	Daur	1e-05	0.0247	0.016002	1e-05	0.050594	1e-05	0.908673
HGDP01218.SDG	Daur	1e-05	0.014723	0.021006	1e-05	0.050159	0.004757	0.909335
HGDP01220.SDG	Daur	1e-05	0.007012	0.022822	1e-05	0.065702	0.003735	0.900708
HGDP01221.SDG	Daur	1e-05	0.016259	0.01353	0.00087	0.052953	0.001043	0.915334
HGDP01222.SDG	Daur	1e-05	0.010718	0.017832	1e-05	0.050504	1e-05	0.920916
A_Dinka-4.DG	Dinka	0.010579	0.076357	1e-05	1e-05	1e-05	0.892643	0.02039
B_Dinka-3.DG	Dinka	0.012107	0.064163	1e-05	0.007101	1e-05	0.908403	0.008205
S_Dinka-1.DG	Dinka	0.016562	0.066416	1e-05	0.005131	1e-05	0.903782	0.008089
S_Dinka-2.DG	Dinka	0.01298	0.062612	1e-05	0.000797	0.000208	0.912678	0.010716
HGDP00558.SDG	Druze	0.055492	0.656784	0.259609	1e-05	1e-05	0.028085	1e-05
HGDP00560.SDG	Druze	0.055776	0.65182	0.262854	0.009238	1e-05	0.020292	1e-05
HGDP00563.SDG	Druze	0.053667	0.616655	0.286767	0.001699	1e-05	0.041191	1e-05
HGDP00564.SDG	Druze	0.053856	0.66484	0.250373	1e-05	1e-05	0.030901	1e-05
HGDP00566.SDG	Druze	0.048021	0.630625	0.270263	0.002925	0.006026	0.037597	0.004543
HGDP00571.SDG	Druze	0.068171	0.638358	0.269754	1e-05	0.001623	0.022075	1e-05
HGDP00572.SDG	Druze	0.060123	0.66232	0.2315	1e-05	0.002415	0.043622	1e-05
HGDP00578.SDG	Druze	0.048991	0.629662	0.266968	0.008729	1e-05	0.045294	0.000347
HGDP00580.SDG	Druze	0.055632	0.632382	0.275226	0.002087	1e-05	0.034653	1e-05
HGDP00582.SDG	Druze	0.054424	0.629251	0.260239	1e-05	0.002276	0.040125	0.013675
HGDP00584.SDG	Druze	0.049034	0.620958	0.290036	1e-05	0.002958	0.036994	1e-05
HGDP00588.SDG	Druze	0.045283	0.659818	0.259666	0.007648	1e-05	0.027564	1e-05
HGDP00591.SDG	Druze	0.058184	0.635564	0.274135	1e-05	1e-05	0.032086	1e-05
HGDP00595.SDG	Druze	0.055966	0.636377	0.269436	0.002021	0.006112	0.030079	1e-05
HGDP00597.SDG	Druze	0.049789	0.628136	0.28782	0.006487	0.000826	0.026931	1e-05
HGDP00598.SDG	Druze	0.050416	0.626125	0.276366	1e-05	0.001929	0.045144	1e-05
HGDP00600.SDG	Druze	0.04532	0.632883	0.299279	0.003161	1e-05	0.019337	1e-05
HGDP00601.SDG	Druze	0.041338	0.646362	0.268578	0.008996	1e-05	0.034706	1e-05
HGDP00602.SDG	Druze	0.045243	0.612815	0.30931	0.005995	1e-05	0.026617	1e-05
HGDP00604.SDG	Druze	0.05572	0.666153	0.251023	0.004839	1e-05	0.022245	1e-05
Dungan1.SG	Dungan	0.008745	0.061306	0.033503	1e-05	0.019346	0.002314	0.874775
Dungan2.SG	Dungan	0.015346	0.033399	0.047239	0.00033	0.02562	0.000614	0.877453
S_Dusun-1.DG	Dusun	0.029862	1e-05	1e-05	0.051917	1e-05	0.001346	0.916844
S_Dusun-2.DG	Dusun	0.036137	7.4e-05	1e-05	0.042125	1e-05	0.002572	0.919072
S_Eskimo_Chaplin-1.DG	Eskimo	0.005566	1e-05	0.032357	0.002442	0.431804	1e-05	0.527811
S_Eskimo_Naukan-1.DG	Eskimo	0.009339	1e-05	0.04373	0.00117	0.459489	1e-05	0.486252
S_Eskimo_Naukan-2.DG	Eskimo	1e-05	1e-05	0.047004	1e-05	0.448218	1e-05	0.504738
S_Eskimo_Sireniki-1.DG	Eskimo	0.003691	1e-05	0.045738	1e-05	0.407152	1e-05	0.543389
S_Eskimo_Sireniki-2.DG	Eskimo	1e-05	1e-05	0.044368	1e-05	0.43649	1e-05	0.519101
S_Estonian-1.DG	Estonian	0.036924	0.137195	0.777293	0.000758	0.018087	1e-05	0.029733
S_Estonian-2.DG	Estonian	0.025002	0.183304	0.750068	0.00536	0.034263	1e-05	0.001994
S_Even-2.DG	Even	0.005389	1e-05	0.059095	1e-05	0.134282	1e-05	0.801204
S_Even-3.DG	Even	1e-05	1e-05	0.063166	1e-05	0.112426	1e-05	0.824367
HG00187.SG	Finnish	0.019608	1e-05	0.871022	1e-05	0.046324	1e-05	0.063016
HG00267.SG	Finnish	0.044513	1e-05	0.876918	1e-05	0.020776	1e-05	0.057763
HG00276.SG	Finnish	0.028562	1e-05	0.87392	0.01278	0.039585	1e-05	0.045132
HG00282.SG	Finnish	0.073045	1e-05	0.857392	1e-05	0.021111	1e-05	0.048423
HG00288.SG	Finnish	0.033986	0.028278	0.848463	1e-05	0.049836	1e-05	0.039416
HG00304.SG	Finnish	0.042508	1e-05	0.873152	0.002027	0.04247	1e-05	0.039823
HG00324.SG	Finnish	0.029873	1e-05	0.876975	1e-05	0.043082	1e-05	0.050041
HG00329.SG	Finnish	0.064376	1e-05	0.896075	1e-05	0.024114	1e-05	0.015404
HG00331.SG	Finnish	0.050122	1e-05	0.875107	1e-05	0.035133	1e-05	0.039609
HG00334.SG	Finnish	0.045989	1e-05	0.893606	0.001945	0.038839	1e-05	0.0196
HG00337.SG	Finnish	0.029538	1e-05	0.911561	1e-05	0.034867	1e-05	0.024003
HG00345.SG	Finnish	0.036193	1e-05	0.886541	1e-05	0.049432	1e-05	0.027803
HG00353.SG	Finnish	0.03986	1e-05	0.891075	1e-05	0.040947	1e-05	0.028088
HG00355.SG	Finnish	0.025717	1e-05	0.90793	1e-05	0.037758	1e-05	0.028565
HG00358.SG	Finnish	0.045167	1e-05	0.856569	1e-05	0.061848	1e-05	0.036385
HG00368.SG	Finnish	0.052531	1e-05	0.866939	1e-05	0.038803	1e-05	0.041697
HG00372.SG	Finnish	0.023804	1e-05	0.902722	1e-05	0.030922	1e-05	0.042522
HG00378.SG	Finnish	0.037853	1e-05	0.885225	1e-05	0.043947	1e-05	0.032945
HG00379.SG	Finnish	0.060272	0.000387	0.888555	1e-05	0.027712	1e-05	0.023054
HG00381.SG	Finnish	0.050372	1e-05	0.879382	1e-05	0.034759	1e-05	0.035457
HGDP00511.SDG	French	0.019588	0.27447	0.683553	0.003181	0.019188	1e-05	1e-05
HGDP00512.SDG	French	0.006941	0.297329	0.676765	1e-05	0.012413	0.006531	1e-05
HGDP00513.SDG	French	0.021941	0.293558	0.658473	0.004993	0.016367	0.002794	0.001874
HGDP00514.SDG	French	0.02906	0.256891	0.696017	0.001368	0.016644	1e-05	1e-05
HGDP00515.SDG	French	0.021769	0.263824	0.70193	0.003904	0.007237	0.001326	1e-05
HGDP00518.SDG	French	0.01583	0.275492	0.689673	0.008331	0.008985	0.001679	1e-05
HGDP00519.SDG	French	0.029304	0.228504	0.719902	0.006635	0.01415	0.001495	1e-05
HGDP00523.SDG	French	1e-05	0.262792	0.71365	1e-05	0.008261	0.001196	0.014082
HGDP00524.SDG	French	0.008795	0.30172	0.671836	0.007245	0.005053	0.00534	1e-05
HGDP00525.SDG	French	0.004911	0.285133	0.672077	1e-05	0.02104	0.003865	0.012964
HGDP00526.SDG	French	0.021553	0.265633	0.701862	0.000342	0.008894	1e-05	0.001706
HGDP00528.SDG	French	0.02681	0.270318	0.683937	0.005987	0.012929	1e-05	1e-05
HGDP00529.SDG	French	0.011635	0.295092	0.678095	0.006675	0.006623	1e-05	0.001871
HGDP00531.SDG	French	1e-05	0.291955	0.70165	0.004537	1e-05	0.001828	1e-05
HGDP00533.SDG	French	0.026703	0.229947	0.721997	0.001174	0.020159	1e-05	1e-05
HGDP00535.SDG	French	0.016358	0.260745	0.703063	1e-05	0.019805	1e-05	1e-05
HGDP00536.SDG	French	0.00561	0.327395	0.647251	0.002894	0.006683	1e-05	0.010158
HGDP00537.SDG	French	0.006101	0.289766	0.678958	0.000834	0.018766	0.005565	1e-05
HGDP00538.SDG	French	0.015234	0.291613	0.685881	0.001202	0.005142	0.000158	0.000769
HGDP00539.SDG	French	0.009038	0.275426	0.697212	0.007005	0.008669	0.00264	1e-05
HG00111.SG	British	0.055453	0.057067	0.88744	1e-05	1e-05	1e-05	1e-05
HG00113.SG	British	0.019238	0.081706	0.891958	1e-05	0.007069	1e-05	1e-05
HG00117.SG	British	0.07501	1e-05	0.92494	1e-05	1e-05	1e-05	1e-05
HG00119.SG	British	0.07478	0.005026	0.914012	1e-05	1e-05	0.006152	1e-05
HG00123.SG	British	0.079191	1e-05	0.920759	1e-05	1e-05	1e-05	1e-05
HG00128.SG	British	0.039499	0.17856	0.777806	1e-05	0.004106	1e-05	1e-05
HG00131.SG	British	0.088006	0.034675	0.877279	1e-05	1e-05	1e-05	1e-05
HG00132.SG	British	0.058427	0.129917	0.811616	1e-05	1e-05	1e-05	1e-05
HG00141.SG	British	0.002092	0.167666	0.801045	0.008897	0.020281	1e-05	1e-05
HG00149.SG	British	0.010104	0.164418	0.816004	0.0022	0.002136	0.005128	1e-05
HG00158.SG	British	0.068307	0.009964	0.92169	1e-05	1e-05	1e-05	1e-05
HG00235.SG	British	0.041047	0.151842	0.80488	1e-05	0.002202	1e-05	1e-05
HG00240.SG	British	0.041062	0.105351	0.8337	1e-05	0.019858	1e-05	1e-05
HG00243.SG	British	0.021014	0.117212	0.856245	1e-05	0.005499	1e-05	1e-05
HG00246.SG	British	0.036052	0.155204	0.793493	0.0067	0.008531	1e-05	1e-05
HG00250.SG	British	0.043812	0.119101	0.837047	1e-05	1e-05	1e-05	1e-05
HG00258.SG	British	0.055134	0.045522	0.899303	1e-05	1e-05	1e-05	1e-05
HG00263.SG	British	0.016867	0.137687	0.843255	1e-05	0.002161	1e-05	1e-05
HG01789.SG	British	0.020346	0.118801	0.847486	1e-05	0.013337	1e-05	1e-05
HG01791.SG	British	0.017005	0.172828	0.79937	1e-05	0.010766	1e-05	1e-05
S_Georgian-1.DG	Georgian	0.119839	0.585401	0.285996	1e-05	0.002549	0.006195	1e-05
S_Georgian-2.DG	Georgian	0.105318	0.58068	0.30912	1e-05	0.000883	0.003979	1e-05
NA20858.SG	Gujarati	0.466208	0.403456	0.102763	1e-05	0.027543	1e-05	1e-05
NA20868.SG	Gujarati	0.67322	0.305054	1e-05	0.013731	0.007966	1e-05	1e-05
NA20869.SG	Gujarati	0.661047	0.306829	0.004721	0.011535	0.015848	1e-05	1e-05
NA20876.SG	Gujarati	0.62593	0.338891	1e-05	0.016358	0.01879	1e-05	1e-05
NA20877.SG	Gujarati	0.654856	0.319106	0.000474	0.01429	0.011253	1e-05	1e-05
NA20884.SG	Gujarati	0.689189	0.297949	1e-05	0.006948	0.005884	1e-05	1e-05
NA20888.SG	Gujarati	0.670128	0.29501	1e-05	0.016941	0.017891	1e-05	1e-05
NA20891.SG	Gujarati	0.562862	0.332929	0.085981	1e-05	0.01726	1e-05	0.000948
NA20894.SG	Gujarati	0.587678	0.349012	0.057157	0.006123	1e-05	1e-05	1e-05
NA20910.SG	Gujarati	0.536166	0.281026	0.169023	1e-05	0.013755	1e-05	1e-05
NA21089.SG	Gujarati	0.683186	0.30994	1e-05	0.006834	1e-05	1e-05	1e-05
NA21091.SG	Gujarati	0.656794	0.297156	0.009802	0.017873	0.010355	1e-05	0.00801
NA21092.SG	Gujarati	0.618139	0.310679	0.042997	0.008855	0.019309	1e-05	1e-05
NA21093.SG	Gujarati	0.704823	0.274216	0.006855	0.011355	0.002732	1e-05	1e-05
NA21108.SG	Gujarati	0.506296	0.344339	0.116515	1e-05	0.021997	0.005778	0.005065
NA21114.SG	Gujarati	0.676981	0.250617	0.049251	0.007109	0.016022	1e-05	1e-05
NA21117.SG	Gujarati	0.631293	0.315126	1e-05	0.017037	0.027325	1e-05	0.009197
NA21118.SG	Gujarati	0.655449	0.305192	1e-05	0.021238	0.014914	1e-05	0.003187
NA21120.SG	Gujarati	0.623215	0.34426	0.022326	0.003099	1e-05	1e-05	0.00708
NA21137.SG	Gujarati	0.644744	0.325233	1e-05	0.003731	0.022077	1e-05	0.004196
S_Greek-1.DG	Greek	0.019198	0.416194	0.552846	1e-05	0.001411	0.004314	0.006026
S_Greek-2.DG	Greek	0.072188	0.603231	0.324541	1e-05	1e-05	1e-05	1e-05
egpg5305767	Gumuz	0.010908	0.078936	1e-05	0.002283	1e-05	0.86936	0.038493
egpg5305775	Gumuz	1e-05	0.079629	1e-05	0.01299	1e-05	0.872118	0.035233
egpg5305776	Gumuz	0.010377	0.092399	1e-05	0.004876	0.00324	0.860954	0.028144
egpg5305791	Gumuz	0.009735	0.126049	1e-05	0.003159	1e-05	0.836212	0.024826
egpg5305792	Gumuz	0.000984	0.088388	1e-05	0.009417	0.000164	0.866872	0.034165
egpg5305798	Gumuz	0.015677	0.089116	1e-05	0.002574	1e-05	0.867897	0.024716
egpg5305799	Gumuz	0.003043	0.09866	1e-05	0.010396	1e-05	0.857977	0.029904
egpg5305806	Gumuz	0.0116	0.097976	1e-05	0.009122	1e-05	0.856519	0.024762
egpg5305808	Gumuz	0.008067	0.098771	1e-05	0.001642	1e-05	0.860268	0.031231
egpg5305822	Gumuz	0.018233	0.082475	1e-05	0.012271	0.007739	0.861204	0.018068
egpg5305823	Gumuz	0.00863	0.10103	1e-05	0.004336	0.001742	0.85833	0.025922
egpg5305825	Gumuz	0.009851	0.080514	1e-05	0.009847	0.002991	0.870498	0.026289
egpg5305830	Gumuz	0.011503	0.088986	1e-05	0.017246	1e-05	0.865905	0.01634
egpg5305831	Gumuz	0.00507	0.085036	1e-05	0.009852	1e-05	0.867131	0.03289
egpg5305838	Gumuz	1e-05	0.095234	1e-05	0.005069	1e-05	0.866112	0.033554
egpg5305846	Gumuz	0.004089	0.086927	1e-05	0.006183	0.000513	0.858926	0.043353
egpg5305854	Gumuz	1e-05	0.078762	1e-05	0.004762	1e-05	0.875525	0.040922
egpg5305855	Gumuz	1e-05	0.098058	1e-05	0.018921	1e-05	0.857867	0.025124
egpg5305857	Gumuz	0.017774	0.103289	1e-05	0.003059	0.002495	0.856805	0.016568
egpg5305866	Gumuz	0.020112	0.103943	1e-05	0.008084	1e-05	0.849828	0.018014
HGDP00775.SDG	Han	1e-05	1e-05	1e-05	1e-05	1e-05	1e-05	0.99994
HGDP00776.SDG	Han	1e-05	1e-05	1e-05	0.005587	0.003826	1e-05	0.990547
HGDP00777.SDG	Han	1e-05	0.006571	1e-05	0.004643	0.018853	1e-05	0.969904
HGDP00780.SDG	Han	1e-05	1e-05	1e-05	0.003875	0.00533	1e-05	0.990755
HGDP00783.SDG	Han	1e-05	1e-05	1e-05	1e-05	0.019037	1e-05	0.980912
HGDP00784.SDG	Han	1e-05	1e-05	1e-05	1e-05	0.006974	1e-05	0.992976
HGDP00811.SDG	Han	1e-05	1e-05	1e-05	1e-05	1e-05	1e-05	0.99994
HGDP00813.SDG	Han	1e-05	1e-05	1e-05	0.003058	1e-05	1e-05	0.996892
HGDP00818.SDG	Han	1e-05	1e-05	1e-05	0.003391	1e-05	1e-05	0.996559
HGDP00819.SDG	Han	1e-05	1e-05	1e-05	0.004664	1e-05	1e-05	0.995286
HGDP00821.SDG	Han	1e-05	1e-05	1e-05	0.002678	1e-05	1e-05	0.997272
HGDP00971.SDG	Han	1e-05	1e-05	1e-05	0.005937	0.006417	1e-05	0.987606
HGDP00976.SDG	Han	1e-05	1e-05	1e-05	1e-05	1e-05	1e-05	0.99994
HGDP00977.SDG	Han	1e-05	1e-05	1e-05	0.00642	0.002524	1e-05	0.991016
HGDP01023.SDG	Han	1e-05	0.009385	1e-05	0.001008	0.011412	1e-05	0.978166
HGDP01287.SDG	Han	0.001801	0.00271	0.012966	0.00747	0.013104	0.001753	0.960197
HGDP01291.SDG	Han	1e-05	0.004326	0.004801	0.007257	0.013797	1e-05	0.9698
HGDP01292.SDG	Han	1e-05	0.015967	1e-05	1e-05	0.012428	1e-05	0.971564
HGDP01293.SDG	Han	1e-05	0.021397	0.003228	0.006808	0.014403	1e-05	0.954145
HGDP01294.SDG	Han	0.015801	0.01392	1e-05	0.000341	0.005882	1e-05	0.964037
HGDP00099.SDG	Hazara	0.118011	0.210559	0.148018	1e-05	0.057774	1e-05	0.465619
HGDP00103.SDG	Hazara	0.113478	0.204841	0.154215	1e-05	0.062384	1e-05	0.465062
HGDP00106.SDG	Hazara	0.140976	0.217902	0.167328	0.002688	0.046878	1e-05	0.424218
HGDP00109.SDG	Hazara	0.122107	0.216674	0.148749	0.006544	0.051425	1e-05	0.454491
HGDP00110.SDG	Hazara	0.144231	0.24517	0.150848	1e-05	0.042351	1e-05	0.41738
HGDP00115.SDG	Hazara	0.126333	0.180144	0.159746	0.004758	0.056167	1e-05	0.472843
HGDP00118.SDG	Hazara	0.145611	0.25073	0.134266	0.002114	0.038893	1e-05	0.428377
HGDP00120.SDG	Hazara	0.124059	0.234458	0.158823	1e-05	0.045621	1e-05	0.437019
HGDP00121.SDG	Hazara	0.133853	0.228778	0.128581	0.006586	0.035368	1e-05	0.466824
HGDP00122.SDG	Hazara	0.126554	0.248341	0.117636	0.011144	0.048777	1e-05	0.447537
HGDP00124.SDG	Hazara	0.14141	0.215195	0.170108	1e-05	0.053277	1e-05	0.41999
HGDP00125.SDG	Hazara	0.140124	0.230498	0.130704	1e-05	0.052148	1e-05	0.446507
HGDP00127.SDG	Hazara	0.114551	0.218017	0.147285	0.002889	0.057234	0.004312	0.455712
HGDP01233.SDG	Hezhen	1e-05	0.015647	1.5e-05	1e-05	0.048914	1e-05	0.935394
HGDP01234.SDG	Hezhen	0.00917	0.007448	0.016664	1e-05	0.062977	1e-05	0.903721
HGDP01237.SDG	Hezhen	1e-05	1e-05	0.013784	1e-05	0.07828	1e-05	0.907896
HGDP01238.SDG	Hezhen	1e-05	0.016526	0.024595	1e-05	0.046433	1e-05	0.912416
HGDP01239.SDG	Hezhen	1e-05	0.018428	0.004757	0.004009	0.05244	1e-05	0.920347
HGDP01240.SDG	Hezhen	1e-05	0.008417	0.01059	1e-05	0.080088	1e-05	0.900874
HGDP01241.SDG	Hezhen	1e-05	0.009583	0.00821	1e-05	0.046458	1e-05	0.935718
HGDP01242.SDG	Hezhen	1e-05	1e-05	0.014564	0.00656	0.064527	1e-05	0.914318
S_Hungarian-1.DG	Hungarian	0.026625	0.262323	0.682662	0.002783	0.024693	0.000905	1e-05
S_Hungarian-2.DG	Hungarian	0.020868	0.238728	0.704576	0.004677	0.020329	0.000508	0.010313
HG01509.SG	Spanish	0.000188	0.297204	0.661736	0.000519	0.009967	0.02775	0.002636
HG01515.SG	Spanish	1.2e-05	0.168689	0.825765	1e-05	1e-05	0.005505	1e-05
HG01519.SG	Spanish	1e-05	0.151177	0.840268	0.000921	1e-05	0.007604	1e-05
HG01521.SG	Spanish	1e-05	0.172935	0.823509	0.003516	1e-05	1e-05	1e-05
HG01528.SG	Spanish	1e-05	0.223351	0.748746	0.001954	1e-05	0.025919	1e-05
HG01537.SG	Spanish	0.001687	0.245234	0.725509	1.7e-05	0.004669	0.022875	1e-05
HG01605.SG	Spanish	1e-05	0.284271	0.697453	0.010412	0.003038	1e-05	0.004806
HG01613.SG	Spanish	0.00701	0.286395	0.693056	0.001744	1e-05	0.004368	0.007417
HG01623.SG	Spanish	1e-05	0.256169	0.711402	0.002834	1e-05	0.029564	1e-05
HG01632.SG	Spanish	1e-05	0.253975	0.728698	1e-05	1e-05	0.017287	1e-05
HG01669.SG	Spanish	1e-05	0.27482	0.659423	0.01295	1e-05	0.052777	1e-05
HG01670.SG	Spanish	0.006432	0.297146	0.683477	0.01209	1e-05	0.000835	1e-05
HG01686.SG	Spanish	0.005651	0.197447	0.764692	1e-05	1e-05	0.032181	1e-05
HG01697.SG	Spanish	1e-05	0.269476	0.691028	0.001896	0.003341	0.034239	1e-05
HG01702.SG	Spanish	1e-05	0.211302	0.788648	1e-05	1e-05	1e-05	1e-05
HG01708.SG	Spanish	0.010442	0.203281	0.744826	1e-05	1e-05	0.03639	0.005042
HG01762.SG	Spanish	1e-05	0.254645	0.736077	1e-05	1e-05	0.009239	1e-05
HG01773.SG	Spanish	1e-05	0.261634	0.723304	1e-05	1e-05	0.015023	1e-05
HG02231.SG	Spanish	0.001673	0.234145	0.744604	0.004919	0.012777	0.001871	1e-05
HG02235.SG	Spanish	0.017652	0.251463	0.706822	0.010066	1e-05	0.013977	1e-05
S_Icelandic-1.DG	Icelandic	0.031638	0.194512	0.749058	1e-05	0.024762	1e-05	1e-05
S_Icelandic-2.DG	Icelandic	0.033282	0.197669	0.746438	1e-05	0.022581	1e-05	1e-05
S_Igorot-1.DG	Igorot	1e-05	1e-05	1e-05	0.026454	1e-05	1e-05	0.973496
S_Igorot-2.DG	Igorot	1e-05	1e-05	1e-05	0.021798	1e-05	1e-05	0.978152
mondal_IL-01.SG	Irula	0.860197	0.014239	0.019137	0.042365	0.003442	0.001433	0.059187
mondal_IL-04.SG	Irula	0.833205	0.041519	0.006589	0.034815	1e-05	0.015875	0.067987
mondal_IL-07.SG	Irula	0.879543	0.00327	0.027438	0.032088	1e-05	1e-05	0.057641
mondal_IL-08.SG	Irula	0.842592	1e-05	0.04385	0.065558	0.002024	1e-05	0.045957
mondal_IL-09.SG	Irula	0.851605	1e-05	0.052009	0.02663	1e-05	1e-05	0.069725
mondal_IL-10.SG	Irula	0.848664	0.031593	0.008138	0.040826	0.002281	0.010237	0.058261
mondal_IL-11.SG	Irula	0.856916	0.005068	0.026843	0.064563	1e-05	0.003476	0.043125
mondal_IL-12.SG	Irula	0.869542	0.016742	0.031139	0.039167	1e-05	0.004343	0.039057
mondal_IL-15.SG	Irula	0.788539	0.085099	0.024929	0.037567	1e-05	0.015653	0.048203
mondal_IL-16.SG	Irula	0.890103	1e-05	0.001659	0.052492	1e-05	1e-05	0.055716
S_Iranian-1.DG	Iranian	0.180514	0.566472	0.19971	1e-05	0.024845	0.028439	1e-05
S_Iranian-2.DG	Iranian	0.170715	0.560121	0.236061	0.000469	0.016036	0.014307	0.002291
HGDP01151.SDG	Italian_North	0.003	0.351214	0.638452	1e-05	1e-05	0.003851	0.003464
HGDP01152.SDG	Italian_North	0.006289	0.380355	0.602777	0.002836	0.004219	0.003513	1e-05
HGDP01153.SDG	Italian_North	1e-05	0.381657	0.607413	0.004223	0.004923	0.000257	0.001517
HGDP01155.SDG	Italian_North	0.004443	0.363841	0.606774	1e-05	0.009727	0.015194	1e-05
HGDP01156.SDG	Italian_North	1e-05	0.37343	0.610636	0.010405	0.004995	0.000514	1e-05
HGDP01157.SDG	Italian_North	0.006922	0.345106	0.631085	0.008184	0.002994	0.004944	0.000766
HGDP01161.SDG	Italian_North	0.00238	0.422523	0.562929	0.006428	1e-05	1e-05	0.00572
HGDP01162.SDG	Italian_North	0.013314	0.392079	0.572542	0.007756	1e-05	0.014289	1e-05
HGDP01163.SDG	Italian_North	0.032075	0.406016	0.544933	1e-05	0.007515	0.00723	0.002221
HGDP01164.SDG	Italian_North	1e-05	0.408195	0.570887	0.011766	1e-05	0.009122	1e-05
HGDP01166.SDG	Italian_North	0.003648	0.403577	0.56144	0.009136	0.015162	0.007026	1e-05
HGDP01167.SDG	Italian_North	0.032946	0.42353	0.523953	1e-05	0.008037	0.009503	0.00202
HGDP01168.SDG	Italian_North	0.01236	0.41173	0.564569	0.000821	0.00547	0.00504	1e-05
HGDP01169.SDG	Italian_North	0.012293	0.424157	0.551949	0.001413	0.000546	0.005205	0.004437
HGDP01171.SDG	Italian_North	0.010533	0.368731	0.601636	0.008033	0.011046	1.1e-05	1e-05
HGDP01172.SDG	Italian_North	0.010352	0.365161	0.601688	0.010012	0.00854	0.004237	1e-05
HGDP01173.SDG	Italian_North	0.000549	0.366745	0.611462	1e-05	0.001716	0.005574	0.013944
HGDP01174.SDG	Italian_North	0.021471	0.376237	0.587699	0.000443	0.007507	0.006633	1e-05
HGDP01177.SDG	Italian_North	1e-05	0.386614	0.609133	0.002803	1e-05	0.00142	1e-05
HG03713.SG	Telugu	0.601731	0.296871	0.0488	0.007348	0.02244	0.013842	0.008968
HG03722.SG	Telugu	0.716453	0.21773	1e-05	0.035839	0.007157	1e-05	0.022801
HG03729.SG	Telugu	0.672136	0.287628	1e-05	0.031986	0.00822	1e-05	1e-05
HG03731.SG	Telugu	0.675503	0.288574	1e-05	0.016368	0.010947	0.003922	0.004675
HG03770.SG	Telugu	0.659692	0.216576	0.011854	0.035479	1e-05	0.011084	0.065304
HG03772.SG	Telugu	0.755288	0.211651	1e-05	0.028119	1e-05	1e-05	0.004912
HG03782.SG	Telugu	0.663297	0.303677	1e-05	0.002213	0.015446	0.009087	0.00627
HG03868.SG	Telugu	0.645067	0.315815	1e-05	0.010009	0.008571	1e-05	0.020518
HG03872.SG	Telugu	0.649182	0.297372	1e-05	0.025565	0.015952	1e-05	0.011909
HG03976.SG	Telugu	0.630413	0.274243	1e-05	0.025459	0.007893	0.007043	0.054938
HG04019.SG	Telugu	0.649047	0.312375	1e-05	0.016831	0.019793	1e-05	0.001933
HG04023.SG	Telugu	0.734379	0.233654	1e-05	0.023247	1e-05	1e-05	0.00869
HG04025.SG	Telugu	0.696586	0.246002	1e-05	0.040997	1e-05	1e-05	0.016385
HG04026.SG	Telugu	0.72416	0.229537	1e-05	0.035662	0.002349	1e-05	0.008272
HG04060.SG	Telugu	0.618625	0.307609	0.034023	0.019776	0.019947	1e-05	1e-05
HG04098.SG	Telugu	0.704331	0.241668	1e-05	0.046619	0.007351	1e-05	1e-05
HG04212.SG	Telugu	0.66057	0.319958	1e-05	0.016238	0.003204	1e-05	1e-05
HG04219.SG	Telugu	0.643758	0.283937	1e-05	0.036372	0.004741	0.016336	0.014845
HG04225.SG	Telugu	0.652427	0.304941	1e-05	0.015829	0.026607	1e-05	0.000176
HG04235.SG	Telugu	0.664763	0.278404	1e-05	0.008115	0.011451	0.001538	0.035719
HGDP00747.SDG	Japanese	1e-05	1e-05	1e-05	0.001768	0.021095	1e-05	0.977097
HGDP00748.SDG	Japanese	1e-05	1e-05	1e-05	5.8e-05	0.0305	1e-05	0.969402
HGDP00749.SDG	Japanese	1e-05	1e-05	1e-05	0.000647	0.037903	1e-05	0.96141
HGDP00751.SDG	Japanese	1e-05	1e-05	1e-05	0.016558	0.021607	1e-05	0.961795
HGDP00754.SDG	Japanese	0.000618	1e-05	1e-05	0.010032	0.032473	1e-05	0.956847
HGDP00756.SDG	Japanese	1e-05	1e-05	1e-05	0.01346	0.036715	1e-05	0.949785
HGDP00757.SDG	Japanese	1e-05	1e-05	1e-05	0.014045	0.023364	1e-05	0.962551
HGDP00758.SDG	Japanese	1e-05	1e-05	1e-05	1e-05	0.020169	1e-05	0.979781
HGDP00760.SDG	Japanese	1e-05	1e-05	1e-05	1e-05	0.025401	1e-05	0.974549
HGDP00761.SDG	Japanese	0.003741	1e-05	1e-05	0.004971	0.021675	1e-05	0.969583
HGDP00762.SDG	Japanese	1e-05	1e-05	1e-05	0.018218	0.033979	1e-05	0.947763
HGDP00765.SDG	Japanese	1e-05	1e-05	1e-05	0.010548	0.032093	1e-05	0.95732
HGDP00766.SDG	Japanese	1e-05	1e-05	1e-05	0.005541	0.031679	1e-05	0.962739
HGDP00769.SDG	Japanese	1e-05	1e-05	1e-05	0.002149	0.026017	1e-05	0.971794
HGDP00771.SDG	Japanese	1e-05	1e-05	1e-05	0.004851	0.033204	1e-05	0.961905
HGDP00772.SDG	Japanese	1e-05	1e-05	1e-05	0.013116	0.026144	1e-05	0.960699
HGDP00773.SDG	Japanese	1e-05	1e-05	1e-05	0.012341	0.021847	1e-05	0.965772
HGDP00790.SDG	Japanese	1e-05	1e-05	1e-05	0.008179	0.029657	1e-05	0.962124
HGDP00791.SDG	Japanese	1e-05	1e-05	1e-05	0.004665	0.029693	1e-05	0.965602
HGDP00828.SDG	Japanese	1e-05	1e-05	1e-05	0.005967	0.026233	1e-05	0.96776
mondal_JAR-27.SG	Jarawa	0.589569	1e-05	1e-05	0.17996	1e-05	0.001991	0.228449
mondal_JAR-32.SG	Jarawa	0.596099	1e-05	1e-05	0.184907	1e-05	0.000106	0.218859
mondal_JAR-54.SG	Jarawa	0.605902	1e-05	1e-05	0.174766	1e-05	0.016094	0.203207
mondal_JAR-61.SG	Jarawa	0.623748	1e-05	1e-05	0.166907	1e-05	0.00416	0.205156
S_Iraqi_Jew-1.DG	Iraqi_Jew	0.077145	0.631088	0.264008	0.00351	0.005142	0.019098	1e-05
S_Iraqi_Jew-2.DG	Iraqi_Jew	0.078975	0.639112	0.258131	1e-05	1e-05	0.023751	1e-05
S_Yemenite_Jew-1.DG	Yemenite_Jew	0.027302	0.688515	0.20277	0.008929	1e-05	0.071514	0.00096
S_Yemenite_Jew-2.DG	Yemenite_Jew	0.008524	0.71963	0.178033	0.003731	1e-05	0.078914	0.011159
S_Jordanian-1.DG	Jordanian	0.040939	0.609804	0.262954	0.000231	1e-05	0.07982	0.006242
S_Jordanian-2.DG	Jordanian	0.050869	0.58731	0.274267	0.001696	0.000346	0.084913	0.000599
S_Jordanian-3.DG	Jordanian	0.052161	0.597516	0.266997	0.004837	0.005632	0.061611	0.011245
HGDP00987.SDG	Ju_hoan_North	1e-05	1e-05	1e-05	1e-05	1e-05	0.99994	1e-05
HGDP00991.SDG	Ju_hoan_North	1e-05	1e-05	1e-05	1e-05	1e-05	0.99994	1e-05
HGDP00992.SDG	Ju_hoan_North	1e-05	1e-05	0.003379	1e-05	1e-05	0.996571	1e-05
HGDP01032.SDG	Ju_hoan_North	1e-05	1e-05	0.004017	1e-05	1.6e-05	0.995927	1e-05
HGDP01036.SDG	Ju_hoan_North	1e-05	1e-05	1e-05	0.001757	1e-05	0.998193	1e-05
HGDP00274.SDG	Kalash	0.383286	0.49044	0.084076	1e-05	0.042168	1e-05	1e-05
HGDP00277.SDG	Kalash	0.369936	0.502862	0.084026	1e-05	0.043145	1e-05	1e-05
HGDP00281.SDG	Kalash	0.377447	0.487885	0.093574	1e-05	0.041063	1e-05	1e-05
HGDP00285.SDG	Kalash	0.372111	0.480232	0.117807	1e-05	0.029821	1e-05	1e-05
HGDP00286.SDG	Kalash	0.374013	0.497257	0.086567	1e-05	0.042131	1.2e-05	1e-05
HGDP00288.SDG	Kalash	0.371442	0.510682	0.070702	1e-05	0.047144	1e-05	1e-05
HGDP00298.SDG	Kalash	0.369597	0.49038	0.097583	1e-05	0.04241	1e-05	1e-05
HGDP00302.SDG	Kalash	0.357628	0.496309	0.095369	1e-05	0.050665	1e-05	1e-05
HGDP00304.SDG	Kalash	0.366713	0.517457	0.075868	1e-05	0.039933	1e-05	1e-05
HGDP00307.SDG	Kalash	0.361368	0.473946	0.125247	1e-05	0.039409	1e-05	1e-05
HGDP00309.SDG	Kalash	0.371189	0.496921	0.090456	1e-05	0.041404	1e-05	1e-05
HGDP00311.SDG	Kalash	0.370302	0.483582	0.10369	1e-05	0.042397	1e-05	1e-05
HGDP00313.SDG	Kalash	0.384403	0.505425	0.070757	1e-05	0.039385	1e-05	1e-05
HGDP00315.SDG	Kalash	0.376177	0.484204	0.10597	1e-05	0.033619	1e-05	1e-05
HGDP00319.SDG	Kalash	0.365585	0.526485	0.063768	1e-05	0.044132	1e-05	1e-05
HGDP00323.SDG	Kalash	0.351862	0.52627	0.078271	1e-05	0.043567	1e-05	1e-05
HGDP00326.SDG	Kalash	0.362952	0.522859	0.069208	1e-05	0.044951	1e-05	1e-05
HGDP00328.SDG	Kalash	0.356791	0.501209	0.08736	1e-05	0.054609	1e-05	1e-05
HGDP00330.SDG	Kalash	0.382642	0.489974	0.086336	1e-05	0.041017	1e-05	1e-05
HGDP00333.SDG	Kalash	0.378027	0.491814	0.089613	1e-05	0.040516	1e-05	1e-05
Kalmyks1.SG	Kalmyk	0.00821	0.076824	0.092175	1e-05	0.076096	1e-05	0.746675
Kalmyks2.SG	Kalmyk	0.005891	1e-05	0.174722	1e-05	0.078525	0.004455	0.736387
S_Kapu-1.DG	Kapu	0.594673	0.291213	1e-05	0.040057	0.018349	0.001934	0.053765
S_Kapu-2.DG	Kapu	0.601008	0.24034	1e-05	0.053044	0.017679	0.001301	0.086618
Karakalpaks1.SG	Karakalpak	0.080513	0.175861	0.216847	1e-05	0.058797	0.00374	0.464232
Karakalpaks2.SG	Karakalpak	0.064546	0.138262	0.23008	0.002705	0.071997	1e-05	0.4924
Karakalpaks3.SG	Karakalpak	0.055875	0.152676	0.227347	1e-05	0.062465	1e-05	0.501618
HGDP00995.SDG	Karitiana	1e-05	1.1e-05	1e-05	1e-05	0.999939	1e-05	1e-05
HGDP00999.SDG	Karitiana	1.2e-05	1e-05	1e-05	1e-05	0.999938	1e-05	1e-05
HGDP01001.SDG	Karitiana	1.8e-05	1e-05	1.7e-05	1e-05	0.999925	1.1e-05	1e-05
HGDP01009.SDG	Karitiana	1.1e-05	1e-05	1.2e-05	1.1e-05	0.999936	1e-05	1e-05
HGDP01010.SDG	Karitiana	1e-05	1e-05	1e-05	1e-05	0.99994	1e-05	1e-05
HGDP01012.SDG	Karitiana	1e-05	1e-05	1e-05	1e-05	0.99994	1e-05	1e-05
HGDP01013.SDG	Karitiana	1e-05	1e-05	1e-05	1e-05	0.99994	1e-05	1e-05
HGDP01014.SDG	Karitiana	1e-05	1e-05	1e-05	1e-05	0.99994	1e-05	1e-05
HGDP01015.SDG	Karitiana	1e-05	1e-05	1.6e-05	1e-05	0.999934	1e-05	1e-05
HGDP01018.SDG	Karitiana	1e-05	1e-05	1e-05	1e-05	0.99994	1e-05	1e-05
HGDP01019.SDG	Karitiana	1e-05	1e-05	1e-05	1e-05	0.99994	1e-05	1e-05
Kazakhs2.SG	Kazakh	0.039881	0.120961	0.232609	1e-05	0.072107	1e-05	0.534423
Kazakhs3.SG	Kazakh	0.027941	0.141602	0.243848	1e-05	0.065802	1e-05	0.520787
Kazkahs1.SG	Kazakh	0.029514	0.137239	0.20877	1e-05	0.065473	0.005015	0.553979
HG01841.SG	Kinh	0.017377	1e-05	1e-05	0.012216	1e-05	1e-05	0.970367
HG01845.SG	Kinh	0.017624	1e-05	1e-05	0.008563	1e-05	1e-05	0.973773
HG01846.SG	Kinh	0.044142	1e-05	1.1e-05	0.007747	1e-05	1e-05	0.94807
HG01851.SG	Kinh	0.003955	1e-05	1e-05	0.014491	1e-05	1e-05	0.981514
HG01853.SG	Kinh	0.001887	1e-05	1e-05	0.012388	1e-05	1e-05	0.985685
HG01855.SG	Kinh	0.035976	1e-05	1e-05	0.012472	1e-05	1e-05	0.951512
HG01857.SG	Kinh	0.028447	1e-05	1e-05	0.009338	1e-05	1e-05	0.962176
HG01867.SG	Kinh	0.058997	1e-05	1e-05	0.006853	1e-05	1e-05	0.93411
HG01868.SG	Kinh	0.030488	1e-05	1e-05	0.008317	1e-05	1e-05	0.961155
HG01869.SG	Kinh	0.040299	1e-05	1e-05	1e-05	1e-05	1e-05	0.959651
HG01874.SG	Kinh	0.033967	1e-05	1e-05	0.012269	1e-05	1e-05	0.953725
HG02040.SG	Kinh	0.029019	1e-05	1e-05	0.002595	1e-05	1e-05	0.968346
HG02050.SG	Kinh	0.00895	1e-05	1e-05	0.018119	1e-05	1e-05	0.972891
HG02064.SG	Kinh	0.039082	1e-05	1e-05	1e-05	1e-05	1e-05	0.960868
HG02082.SG	Kinh	1e-05	1e-05	1e-05	0.009362	1e-05	1e-05	0.990588
HG02085.SG	Kinh	0.019505	1e-05	1e-05	0.010586	1e-05	1e-05	0.969868
HG02088.SG	Kinh	0.007112	1e-05	1e-05	0.023183	1e-05	1e-05	0.969665
HG02116.SG	Kinh	0.057191	1e-05	1e-05	1e-05	1e-05	1e-05	0.942759
HG02138.SG	Kinh	0.036235	1e-05	1e-05	0.010772	1e-05	1e-05	0.952953
HG02141.SG	Kinh	0.024241	1e-05	1e-05	0.018423	1e-05	1e-05	0.957296
S_Korean-1.DG	Korean	1e-05	1e-05	1e-05	0.004024	0.011782	1e-05	0.984155
S_Korean-2.DG	Korean	1e-05	1e-05	1e-05	1e-05	0.022189	1e-05	0.977761
Kor1.SG	Koryak	1.1e-05	1e-05	0.041896	1e-05	0.286715	1e-05	0.671348
Kor2.SG	Koryak	0.006309	1e-05	0.042905	0.003147	0.271277	1e-05	0.676342
S_Kusunda-1.DG	Kusunda	0.285478	0.109336	1e-05	0.026231	0.027885	1e-05	0.55105
S_Kusunda-2.DG	Kusunda	0.318977	0.049316	1e-05	0.044296	0.013907	1e-05	0.573484
S_Kyrgyz-1.DG	Kyrgyz	0.039476	0.117409	0.15536	1e-05	0.07473	0.00173	0.611285
S_Kyrgyz-2.DG	Kyrgyz	0.035643	0.107094	0.187653	1e-05	0.069931	1e-05	0.59966
Kyrgyz1.SG	Kyrgyz	0.030242	0.089075	0.173348	1e-05	0.076303	1e-05	0.631011
Kyrgyz2.SG	Kyrgyz	0.033737	0.13779	0.148952	1e-05	0.074757	1e-05	0.604743
S_Lezgin-1.DG	Lezgin	0.118156	0.469703	0.375194	1e-05	0.036916	1e-05	1e-05
S_Lezgin-2.DG	Lezgin	0.140756	0.485693	0.355509	1e-05	0.017439	0.000582	1e-05
S_Madiga-1.DG	Madiga	0.626149	0.245151	1e-05	0.043045	0.01782	1e-05	0.067815
S_Madiga-2.DG	Madiga	0.635774	0.2265	1e-05	0.041679	1e-05	0.003197	0.09283
HGDP00131.SDG	Makrani	0.317443	0.557993	0.092221	1e-05	0.009119	0.023204	1e-05
HGDP00133.SDG	Makrani	0.309597	0.592249	0.07647	1e-05	0.007844	0.013819	1e-05
HGDP00134.SDG	Makrani	0.293192	0.548467	0.091266	1e-05	0.006009	0.061047	1e-05
HGDP00135.SDG	Makrani	0.31894	0.553918	0.101157	1e-05	0.014969	0.010997	1e-05
HGDP00136.SDG	Makrani	0.315825	0.543236	0.088729	1e-05	0.015116	0.037074	1e-05
HGDP00137.SDG	Makrani	0.306632	0.576912	0.079874	1e-05	0.012989	0.023572	1e-05
HGDP00140.SDG	Makrani	0.311642	0.494452	0.116321	0.001633	0.017774	0.058168	1e-05
HGDP00141.SDG	Makrani	0.292528	0.534237	0.108085	1e-05	0.014449	0.050681	1e-05
HGDP00144.SDG	Makrani	0.311893	0.545426	0.098	1e-05	0.013226	0.031436	1e-05
HGDP00145.SDG	Makrani	0.295173	0.554774	0.089792	1e-05	0.015148	0.045093	1e-05
HGDP00146.SDG	Makrani	0.293653	0.556442	0.127047	1e-05	0.003363	0.019474	1e-05
HGDP00148.SDG	Makrani	0.301327	0.562657	0.086628	1e-05	0.011264	0.038104	1e-05
HGDP00151.SDG	Makrani	0.30536	0.560239	0.068211	0.000603	0.012205	0.053373	1e-05
HGDP00153.SDG	Makrani	0.306189	0.528352	0.093321	1e-05	1e-05	0.072108	1e-05
HGDP00154.SDG	Makrani	0.300551	0.600178	0.064419	1e-05	0.012118	0.022714	1e-05
HGDP00155.SDG	Makrani	0.291679	0.578259	0.100974	1e-05	0.010631	0.018437	1e-05
HGDP00157.SDG	Makrani	0.29096	0.594707	0.072164	1e-05	0.008103	0.034046	1e-05
HGDP00158.SDG	Makrani	0.305324	0.587312	0.089091	1e-05	0.014713	0.003539	1e-05
HGDP00160.SDG	Makrani	0.323626	0.545784	0.10253	1e-05	0.010115	0.017925	1e-05
HGDP00161.SDG	Makrani	0.310876	0.555766	0.079561	1e-05	0.010584	0.043193	1e-05
BR_Mala-1.DG	Mala	0.638519	0.22643	1e-05	0.050502	0.008194	1e-05	0.076335
S_Mala-2.DG	Mala	0.645887	0.220724	1e-05	0.050447	0.004867	1e-05	0.078055
S_Mala-3.DG	Mala	0.668393	0.204753	1e-05	0.045305	0.00643	0.004243	0.070867
S_Mansi-1.DG	Mansi	0.054134	0.042348	0.362019	1.2e-05	0.139872	1e-05	0.401605
S_Mansi-2.DG	Mansi	0.036475	0.057476	0.425322	1e-05	0.129198	1e-05	0.351509
HGDP00854.SDG	Mayan	1e-05	0.027089	0.056017	1e-05	0.870229	0.013093	0.033552
HGDP00855.SDG	Mayan	1.9e-05	1e-05	0.00302	0.000271	0.939601	1e-05	0.057068
HGDP00856.SDG	Mayan	1e-05	0.015798	0.038664	1e-05	0.902318	1e-05	0.043189
HGDP00857.SDG	Mayan	1e-05	1e-05	1e-05	0.001349	0.949365	1e-05	0.049246
HGDP00858.SDG	Mayan	1e-05	0.014031	0.047983	0.004647	0.892756	1e-05	0.040563
HGDP00859.SDG	Mayan	1.1e-05	0.024881	0.026055	1e-05	0.895627	0.01385	0.039566
HGDP00861.SDG	Mayan	1e-05	0.068868	0.086289	0.007989	0.776392	0.027943	0.032509
HGDP00862.SDG	Mayan	0.009004	0.013641	0.08298	0.002408	0.844907	0.006222	0.040839
HGDP00863.SDG	Mayan	0.000389	0.014711	0.02624	0.001113	0.867881	0.046394	0.043271
HGDP00864.SDG	Mayan	1e-05	0.016542	0.028838	1e-05	0.902334	1e-05	0.052256
HGDP00865.SDG	Mayan	1e-05	0.012847	0.00707	1e-05	0.927259	0.017529	0.035275
HGDP00868.SDG	Mayan	0.004886	0.043105	0.074365	1e-05	0.805038	0.037976	0.03462
HGDP00869.SDG	Mayan	1e-05	0.064833	0.104971	0.002383	0.776952	0.020037	0.030815
HGDP00870.SDG	Mayan	1e-05	0.027128	0.042984	1e-05	0.890453	1e-05	0.039406
HGDP00872.SDG	Mayan	0.000159	1e-05	0.055654	0.009896	0.896177	0.010542	0.027563
HGDP00873.SDG	Mayan	0.000308	0.010459	0.021725	0.007569	0.9336	0.002395	0.023944
HGDP00875.SDG	Mayan	1e-05	0.02955	0.03541	1e-05	0.85236	0.033128	0.049532
HGDP00877.SDG	Mayan	1e-05	0.03883	0.07381	0.000224	0.834537	0.008035	0.044555
HGDP00449.SDG	Mbuti	1e-05	1e-05	1e-05	1e-05	1e-05	0.99994	1e-05
HGDP00462.SDG	Mbuti	1e-05	1e-05	1e-05	1e-05	1e-05	0.99994	1e-05
HGDP00463.SDG	Mbuti	1e-05	1e-05	1e-05	1e-05	1e-05	0.99994	1e-05
HGDP00467.SDG	Mbuti	1e-05	1e-05	1e-05	1e-05	1e-05	0.99994	1e-05
HGDP00474.SDG	Mbuti	1e-05	1e-05	1e-05	1e-05	1e-05	0.99994	1e-05
HGDP00476.SDG	Mbuti	1e-05	1e-05	1e-05	1e-05	1e-05	0.99994	1e-05
HGDP00478.SDG	Mbuti	1e-05	1e-05	1e-05	1e-05	1e-05	0.99994	1e-05
HGDP00982.SDG	Mbuti	1e-05	1e-05	1e-05	1e-05	1e-05	0.99994	1e-05
HGDP00984.SDG	Mbuti	1e-05	1e-05	1e-05	1e-05	1.2e-05	0.999938	1e-05
HGDP01081.SDG	Mbuti	1e-05	1e-05	1e-05	1e-05	1e-05	0.99994	1e-05
S_Mende-1.DG	Mende	1e-05	0.044473	1e-05	0.006288	1e-05	0.947299	0.001911
S_Mende-2.DG	Mende	1e-05	0.036809	1.4e-05	0.003072	1e-05	0.954535	0.00555
S_Zapotec-1.DG	Zapotec	1e-05	1e-05	0.015582	1e-05	0.91066	1e-05	0.073718
S_Zapotec-2.DG	Zapotec	0.000977	0.009489	0.044304	1e-05	0.889304	1e-05	0.055906
HGDP01189.SDG	Miao	1e-05	1e-05	1e-05	0.005715	0.001313	1e-05	0.992931
HGDP01190.SDG	Miao	1e-05	1e-05	1e-05	0.006161	1e-05	1e-05	0.993789
HGDP01191.SDG	Miao	1e-05	1.2e-05	1e-05	0.005392	1e-05	1e-05	0.994556
HGDP01192.SDG	Miao	1e-05	1e-05	1e-05	0.006497	1e-05	1e-05	0.993453
HGDP01193.SDG	Miao	1e-05	1e-05	1e-05	0.001951	1e-05	1e-05	0.997999
HGDP01194.SDG	Miao	1e-05	1e-05	1e-05	0.011946	1e-05	1e-05	0.988004
HGDP01195.SDG	Miao	1e-05	1e-05	1e-05	1e-05	0.005281	1e-05	0.994669
HGDP01196.SDG	Miao	1e-05	1e-05	1e-05	0.00406	1e-05	1e-05	0.99589
HGDP01197.SDG	Miao	1e-05	1.2e-05	1e-05	0.004621	1e-05	1e-05	0.995327
HGDP01198.SDG	Miao	1e-05	1e-05	1e-05	0.009629	0.00457	1e-05	0.98576
B_Mixe-1.DG	Mixe	1e-05	1e-05	1e-05	1e-05	0.941394	1e-05	0.058556
S_Mixe-2.DG	Mixe	1e-05	1e-05	1e-05	1e-05	0.936825	1e-05	0.063125
S_Mixe-3.DG	Mixe	1e-05	1e-05	1e-05	0.008183	0.940292	1e-05	0.051485
S_Mixtec-1.DG	Mixtec	0.006095	0.009211	0.037284	0.00098	0.867976	0.018874	0.059579
S_Mixtec-2.DG	Mixtec	0.006776	0.078253	0.169148	1e-05	0.672164	0.032753	0.040895
HGDP01223.SDG	Mongola	1e-05	0.008992	0.038677	1e-05	0.049882	0.002504	0.899926
HGDP01225.SDG	Mongola	1e-05	0.016258	0.020977	0.002123	0.038717	1e-05	0.921905
HGDP01227.SDG	Mongola	0.005989	0.021136	0.035231	1e-05	0.042362	1e-05	0.895263
HGDP01228.SDG	Mongola	0.000222	0.009907	0.037219	1e-05	0.051672	0.001075	0.899894
HGDP01231.SDG	Mongola	1e-05	0.016375	0.016859	1e-05	0.0345	0.002037	0.930209
HGDP01232.SDG	Mongola	1e-05	0.034636	0.012929	0.002628	0.038872	0.001382	0.909543
HGDP01253.SDG	Mozabite	1e-05	0.502467	0.264787	0.005638	1e-05	0.219949	0.007139
HGDP01254.SDG	Mozabite	1e-05	0.498211	0.277031	1e-05	1e-05	0.222062	0.002666
HGDP01255.SDG	Mozabite	1e-05	0.417248	0.369398	0.007045	1e-05	0.206279	1e-05
HGDP01256.SDG	Mozabite	1e-05	0.475529	0.271141	0.001357	1e-05	0.249005	0.002948
HGDP01257.SDG	Mozabite	1e-05	0.480785	0.25421	1e-05	1e-05	0.264965	1e-05
HGDP01258.SDG	Mozabite	1e-05	0.497781	0.277006	0.002938	1e-05	0.219862	0.002392
HGDP01259.SDG	Mozabite	1e-05	0.467421	0.270854	0.008598	1e-05	0.245945	0.007161
HGDP01262.SDG	Mozabite	1e-05	0.474666	0.273621	0.005272	1e-05	0.244093	0.002328
HGDP01263.SDG	Mozabite	1e-05	0.484884	0.322345	0.000859	1e-05	0.18324	0.008652
HGDP01265.SDG	Mozabite	1e-05	0.504506	0.276286	0.001605	1e-05	0.217574	1e-05
HGDP01266.SDG	Mozabite	1e-05	0.481999	0.284889	0.005047	1e-05	0.228034	1e-05
HGDP01267.SDG	Mozabite	1e-05	0.507584	0.257944	0.00911	1e-05	0.224904	0.000439
HGDP01268.SDG	Mozabite	1e-05	0.536928	0.221185	0.007058	1e-05	0.234798	1e-05
HGDP01272.SDG	Mozabite	1e-05	0.524701	0.260253	1e-05	1e-05	0.213099	0.001917
HGDP01275.SDG	Mozabite	1e-05	0.505309	0.268551	0.002837	1e-05	0.223272	1e-05
HGDP01276.SDG	Mozabite	1e-05	0.496785	0.25286	0.000539	1e-05	0.248005	0.001791
HGDP01277.SDG	Mozabite	1e-05	0.497348	0.261046	1e-05	1e-05	0.235273	0.006303
HGDP01279.SDG	Mozabite	1e-05	0.508784	0.254975	0.002221	1e-05	0.226587	0.007413
HGDP01280.SDG	Mozabite	1e-05	0.517887	0.257982	1e-05	1e-05	0.22409	1e-05
HGDP01282.SDG	Mozabite	1e-05	0.510605	0.274404	0.00702	1e-05	0.207941	1e-05
HGDP00655.SDG	Nasioi	1e-05	1e-05	1e-05	0.804534	1e-05	1e-05	0.195416
HGDP00656.SDG	Nasioi	1e-05	1e-05	1e-05	0.797231	1e-05	1e-05	0.202719
HGDP00660.SDG	Nasioi	1e-05	1e-05	1e-05	0.807632	1e-05	1e-05	0.192318
HGDP00661.SDG	Nasioi	1e-05	1e-05	1e-05	0.801366	1e-05	1e-05	0.198584
HGDP00662.SDG	Nasioi	1e-05	1e-05	1e-05	0.778461	1e-05	1e-05	0.221489
HGDP00663.SDG	Nasioi	1e-05	1e-05	1e-05	0.817449	1e-05	1e-05	0.182501
HGDP00664.SDG	Nasioi	1.6e-05	1e-05	1e-05	0.810186	1e-05	1e-05	0.189758
HGDP00787.SDG	Nasioi	1e-05	1e-05	1e-05	0.826014	1e-05	1e-05	0.173936
HGDP00788.SDG	Nasioi	1e-05	1e-05	1e-05	0.815832	1e-05	1e-05	0.184118
HGDP01027.SDG	Nasioi	1e-05	1e-05	1e-05	0.803129	1e-05	1e-05	0.196821
HGDP01337.SDG	Naxi	0.021977	1e-05	1e-05	0.009768	0.010472	1e-05	0.957752
HGDP01338.SDG	Naxi	0.008537	1e-05	1e-05	0.011364	0.012579	1e-05	0.96749
HGDP01339.SDG	Naxi	0.012709	1e-05	1e-05	0.005101	0.015905	1e-05	0.966255
HGDP01340.SDG	Naxi	1e-05	0.002287	1e-05	0.02208	0.013071	1e-05	0.962531
HGDP01341.SDG	Naxi	0.013538	1e-05	1e-05	0.014515	0.017275	0.004256	0.950396
HGDP01342.SDG	Naxi	0.018382	1e-05	1e-05	0.01242	0.002221	1e-05	0.966946
HGDP01345.SDG	Naxi	0.01072	1e-05	1e-05	0.007127	0.01482	0.00033	0.966983
HGDP01346.SDG	Naxi	0.013779	1e-05	1e-05	0.023357	0.004136	0.003135	0.955573
mondal_ONG-1.SG	Onge	0.596865	1e-05	1e-05	0.170262	1e-05	0.012312	0.220531
mondal_ONG-4.SG	Onge	0.610206	1e-05	1e-05	0.173677	1e-05	0.011235	0.204852
mondal_ONG-8.SG	Onge	0.637072	1e-05	1e-05	0.173813	1e-05	1e-05	0.189075
mondal_ONG-9.SG	Onge	0.634075	1e-05	1e-05	0.170558	1e-05	0.007554	0.187783
mondal_ONG-12.SG	Onge	0.590049	1e-05	1e-05	0.168427	1e-05	0.007658	0.233836
mondal_ONG-14.SG	Onge	0.574744	1e-05	1e-05	0.178615	1e-05	0.008534	0.238077
HGDP00794.SDG	Orcadian	0.02195	0.222729	0.724194	1e-05	0.027103	0.004003	1e-05
HGDP00795.SDG	Orcadian	0.03856	0.225394	0.728355	1e-05	0.007661	1e-05	1e-05
HGDP00796.SDG	Orcadian	0.038364	0.203395	0.735571	0.002711	0.017467	1e-05	0.002482
HGDP00797.SDG	Orcadian	0.020427	0.199387	0.756221	0.003618	0.020327	1e-05	1e-05
HGDP00798.SDG	Orcadian	0.02877	0.229504	0.72207	1e-05	0.019627	1e-05	1e-05
HGDP00799.SDG	Orcadian	0.022224	0.197233	0.756629	0.002869	0.021025	1e-05	1e-05
HGDP00800.SDG	Orcadian	0.026009	0.225567	0.714283	0.003903	0.025778	1e-05	0.004451
HGDP00802.SDG	Orcadian	0.031566	0.220877	0.727427	1e-05	0.0201	1e-05	1e-05
HGDP00803.SDG	Orcadian	0.036245	0.216881	0.723725	0.000581	0.022547	1e-05	1e-05
HGDP00804.SDG	Orcadian	0.005288	0.202637	0.763775	1e-05	0.028271	1e-05	1e-05
HGDP00805.SDG	Orcadian	0.020162	0.201534	0.754158	0.006239	0.017887	1e-05	1e-05
HGDP00806.SDG	Orcadian	0.020165	0.208203	0.757479	1.9e-05	0.014113	1e-05	1e-05
HGDP00807.SDG	Orcadian	0.020247	0.199891	0.76512	0.002967	0.011755	1e-05	1e-05
HGDP00808.SDG	Orcadian	0.026095	0.188113	0.758629	0.002451	0.024692	1e-05	1e-05
HGDP00810.SDG	Orcadian	0.006909	0.229298	0.746283	1.3e-05	0.017476	1e-05	1e-05
HGDP01203.SDG	Oroqen	1e-05	0.006426	0.017929	1e-05	0.095276	1e-05	0.880339
HGDP01204.SDG	Oroqen	1e-05	0.017827	0.010395	1e-05	0.037239	0.000772	0.933748
HGDP01205.SDG	Oroqen	1e-05	0.003465	0.040249	1e-05	0.066705	1e-05	0.889551
HGDP01206.SDG	Oroqen	1e-05	0.003265	0.027063	1e-05	0.093241	1e-05	0.876402
HGDP01207.SDG	Oroqen	1.3e-05	1e-05	0.038169	1e-05	0.070029	1e-05	0.891759
HGDP01208.SDG	Oroqen	1e-05	1e-05	0.019831	1e-05	0.067604	1e-05	0.912525
HGDP01209.SDG	Oroqen	1e-05	1e-05	0.02414	1e-05	0.075473	1e-05	0.900347
HGDP01211.SDG	Oroqen	1e-05	1e-05	0.029931	1e-05	0.111568	1e-05	0.858461
HGDP01212.SDG	Oroqen	1e-05	0.016791	0.023955	1.6e-05	0.053302	1e-05	0.905916
HGDP00675.SDG	Palestinian	0.035803	0.650358	0.231576	0.008111	1e-05	0.070736	0.003406
HGDP00677.SDG	Palestinian	0.039531	0.663077	0.21522	0.006025	0.000776	0.075361	1e-05
HGDP00679.SDG	Palestinian	0.053781	0.641693	0.230875	0.00411	1e-05	0.069522	1e-05
HGDP00684.SDG	Palestinian	0.051093	0.621089	0.233912	0.006617	1e-05	0.087268	1e-05
HGDP00685.SDG	Palestinian	0.024827	0.627163	0.216444	0.001553	1e-05	0.119683	0.01032
HGDP00688.SDG	Palestinian	0.054731	0.594013	0.272133	0.005363	1e-05	0.073739	1e-05
HGDP00690.SDG	Palestinian	0.042075	0.643006	0.230202	0.005141	1e-05	0.075411	0.004155
HGDP00691.SDG	Palestinian	0.039678	0.616896	0.250325	1e-05	0.003222	0.089859	1e-05
HGDP00698.SDG	Palestinian	0.041102	0.588173	0.274203	1e-05	1e-05	0.089527	0.006975
HGDP00699.SDG	Palestinian	0.037739	0.620579	0.253023	1e-05	1e-05	0.088629	1e-05
HGDP00700.SDG	Palestinian	0.038373	0.59866	0.253199	1e-05	1e-05	0.106869	0.002879
HGDP00722.SDG	Palestinian	0.037774	0.605916	0.25604	0.001854	1e-05	0.08847	0.009936
HGDP00724.SDG	Palestinian	0.055381	0.643145	0.210337	0.005188	1e-05	0.08593	1e-05
HGDP00726.SDG	Palestinian	0.057094	0.632387	0.225375	1e-05	1e-05	0.085113	1e-05
HGDP00730.SDG	Palestinian	0.058513	0.622398	0.239923	0.001499	1e-05	0.070271	0.007386
HGDP00732.SDG	Palestinian	0.037355	0.649408	0.232564	0.006231	1e-05	0.074422	1e-05
HGDP00734.SDG	Palestinian	0.06199	0.623176	0.228133	0.002414	1e-05	0.084267	1e-05
HGDP00735.SDG	Palestinian	0.044972	0.632521	0.235703	0.001268	1e-05	0.080956	0.00457
HGDP00737.SDG	Palestinian	0.036003	0.675282	0.211081	0.007104	1e-05	0.07051	1e-05
HGDP00740.SDG	Palestinian	0.052625	0.644536	0.234152	1e-05	0.002248	0.064383	0.002046
HGDP00540.SDG	Papuan	1.6e-05	1e-05	1e-05	0.999933	1.1e-05	1e-05	1e-05
HGDP00541.SDG	Papuan	1e-05	1e-05	1e-05	0.99994	1e-05	1e-05	1e-05
HGDP00543.SDG	Papuan	1e-05	1.2e-05	1e-05	0.999938	1e-05	1e-05	1e-05
HGDP00545.SDG	Papuan	1.2e-05	1e-05	1e-05	0.999938	1e-05	1e-05	1e-05
HGDP00546.SDG	Papuan	1e-05	1.4e-05	1e-05	0.999935	1.2e-05	1e-05	1e-05
HGDP00547.SDG	Papuan	1e-05	1e-05	1e-05	0.99994	1e-05	1e-05	1e-05
HGDP00548.SDG	Papuan	1e-05	1e-05	1e-05	0.99994	1e-05	1e-05	1e-05
HGDP00549.SDG	Papuan	1e-05	1e-05	1e-05	0.99994	1e-05	1e-05	1e-05
HGDP00550.SDG	Papuan	1e-05	1e-05	1e-05	0.999937	1e-05	1.3e-05	1e-05
HGDP00552.SDG	Papuan	1e-05	1.8e-05	1e-05	0.999932	1e-05	1e-05	1e-05
HGDP00553.SDG	Papuan	1.1e-05	1e-05	1e-05	0.999939	1e-05	1e-05	1e-05
HGDP00554.SDG	Papuan	1.3e-05	1e-05	1e-05	0.999935	1.2e-05	1e-05	1e-05
HGDP00555.SDG	Papuan	1.2e-05	1e-05	1e-05	0.999938	1e-05	1e-05	1e-05
HGDP00556.SDG	Papuan	1.4e-05	1e-05	1.2e-05	0.999934	1e-05	1e-05	1e-05
HGDP00213.SDG	Pathan	0.349414	0.423933	0.184208	0.00645	0.032286	1e-05	0.003699
HGDP00216.SDG	Pathan	0.389299	0.425972	0.129798	0.010435	0.035239	1e-05	0.009247
HGDP00218.SDG	Pathan	0.346141	0.422085	0.175022	0.003063	0.034473	1e-05	0.019206
HGDP00222.SDG	Pathan	0.387655	0.403963	0.156082	0.008439	0.031024	1e-05	0.012828
HGDP00224.SDG	Pathan	0.344251	0.41161	0.185228	0.006942	0.034986	1e-05	0.016973
HGDP00226.SDG	Pathan	0.335989	0.420274	0.158031	0.009178	0.035664	1e-05	0.040853
HGDP00228.SDG	Pathan	0.387327	0.404256	0.15241	0.009525	0.032919	1e-05	0.013553
HGDP00232.SDG	Pathan	0.431704	0.421836	0.108333	1e-05	0.033491	1e-05	0.004615
HGDP00241.SDG	Pathan	0.367802	0.440285	0.159199	0.002695	0.029998	1e-05	1e-05
HGDP00243.SDG	Pathan	0.357519	0.448266	0.156584	1e-05	0.033956	0.003655	1e-05
HGDP00244.SDG	Pathan	0.351591	0.424856	0.153382	0.006625	0.036144	0.002934	0.024468
HGDP00248.SDG	Pathan	0.405253	0.416821	0.126488	0.007299	0.030751	0.00395	0.009438
HGDP00254.SDG	Pathan	0.359185	0.433954	0.180781	1e-05	0.026051	1e-05	1e-05
HGDP00258.SDG	Pathan	0.416626	0.410141	0.117769	0.009938	0.03684	1e-05	0.008677
HGDP00259.SDG	Pathan	0.34381	0.438939	0.176514	1e-05	0.033274	1e-05	0.007443
HGDP00262.SDG	Pathan	0.356326	0.432542	0.155461	1e-05	0.037113	0.004855	0.013693
HGDP00264.SDG	Pathan	0.392414	0.398346	0.152832	0.001041	0.046028	0.001032	0.008307
HGDP00702.SDG	Piapoco	1e-05	1e-05	1e-05	1e-05	0.99994	1e-05	1e-05
HGDP00704.SDG	Piapoco	1e-05	1e-05	1e-05	1e-05	0.99994	1e-05	1e-05
HGDP00706.SDG	Piapoco	1e-05	1e-05	1e-05	1e-05	0.99994	1e-05	1e-05
HGDP00708.SDG	Piapoco	1e-05	1e-05	1e-05	1e-05	0.99994	1e-05	1e-05
HGDP00710.SDG	Piapoco	1.2e-05	1e-05	1e-05	1e-05	0.999938	1e-05	1e-05
HGDP00970.SDG	Piapoco	1.3e-05	1e-05	1e-05	1e-05	0.999937	1e-05	1e-05
HGDP01037.SDG	Pima	1e-05	0.004958	0.017952	1e-05	0.94254	1e-05	0.034521
HGDP01041.SDG	Pima	1e-05	1e-05	1e-05	1e-05	0.991364	1e-05	0.008586
HGDP01043.SDG	Pima	1.6e-05	1e-05	1e-05	1e-05	0.999934	1e-05	1e-05
HGDP01044.SDG	Pima	1.2e-05	1e-05	1e-05	1e-05	0.999937	1e-05	1e-05
HGDP01047.SDG	Pima	1e-05	1e-05	1e-05	1e-05	0.973772	1e-05	0.026178
HGDP01050.SDG	Pima	1e-05	1e-05	0.040589	1e-05	0.948556	1e-05	0.010815
HGDP01053.SDG	Pima	1e-05	1e-05	1e-05	1e-05	0.99657	1e-05	0.00338
HGDP01055.SDG	Pima	1e-05	0.005471	0.04236	1e-05	0.914809	0.002471	0.034869
HGDP01056.SDG	Pima	1.3e-05	1e-05	1.2e-05	1.2e-05	0.999934	1e-05	1e-05
HGDP01057.SDG	Pima	2e-05	1e-05	1.5e-05	1e-05	0.968188	1e-05	0.031748
HGDP01058.SDG	Pima	1e-05	0.007912	0.043871	1e-05	0.925534	1e-05	0.022653
HGDP01059.SDG	Pima	1e-05	0.002267	0.014377	1e-05	0.945902	1e-05	0.037425
HGDP01060.SDG	Pima	1e-05	0.015079	0.02607	1e-05	0.920387	1e-05	0.038434
HG01589.SG	Punjabi	0.508008	0.357401	0.08465	0.011475	0.038442	1.4e-05	1e-05
HG02491.SG	Punjabi	0.554271	0.322082	0.093918	0.017952	0.011758	1e-05	1e-05
HG02493.SG	Punjabi	0.525239	0.368792	0.083761	0.00959	0.012441	0.000168	1e-05
HG02649.SG	Punjabi	0.46574	0.342794	0.170674	1e-05	0.020762	1e-05	1e-05
HG02651.SG	Punjabi	0.552482	0.323052	0.112353	1e-05	0.012083	1e-05	1e-05
HG02652.SG	Punjabi	0.547841	0.317778	0.117759	0.001452	0.009578	0.002426	0.003166
HG02654.SG	Punjabi	0.488243	0.350649	0.147038	1e-05	0.011248	0.002802	1e-05
HG02655.SG	Punjabi	0.468475	0.380717	0.128319	1e-05	0.02246	1e-05	1e-05
HG02657.SG	Punjabi	0.563292	0.297132	0.103138	0.00726	0.014771	1e-05	0.014397
HG02682.SG	Punjabi	0.501213	0.364634	0.115235	1e-05	0.018889	1e-05	1e-05
HG02690.SG	Punjabi	0.470229	0.399778	0.105602	1e-05	0.023392	0.000979	1e-05
HG02694.SG	Punjabi	0.508409	0.41077	0.077392	1e-05	0.0034	1e-05	1e-05
HG02737.SG	Punjabi	0.466806	0.385782	0.109421	0.011814	0.026156	1e-05	1e-05
HG02792.SG	Punjabi	0.656523	0.243	0.031928	0.02547	0.022382	1e-05	0.020687
HG03022.SG	Punjabi	0.603331	0.27175	0.060058	0.01833	0.00973	1e-05	0.036791
HG03229.SG	Punjabi	0.614206	0.270223	0.049599	0.021578	0.007215	0.008757	0.028422
HG03237.SG	Punjabi	0.477639	0.403604	0.082206	0.008211	0.027156	1e-05	0.001176
HG03624.SG	Punjabi	0.495625	0.365711	0.118874	1e-05	0.019761	1e-05	1e-05
HG03634.SG	Punjabi	0.511557	0.348269	0.128026	1e-05	0.012119	1e-05	1e-05
HG03660.SG	Punjabi	0.620162	0.253087	0.059787	0.034974	0.013809	1e-05	0.018171
S_Quechua-2.DG	Quechua	0.003065	1e-05	1e-05	1e-05	0.939558	1e-05	0.057337
S_Quechua-3.DG	Quechua	1.7e-05	1e-05	0.014451	1e-05	0.939886	1e-05	0.045616
mondal_RAI-2.SG	Rajput	0.581175	0.191381	0.185338	1e-05	1e-05	0.006124	0.035962
mondal_RAI-3.SG	Rajput	0.517937	0.221499	0.178986	1e-05	0.01493	0.001176	0.065464
mondal_RAI-4.SG	Rajput	0.508022	0.113777	0.137339	1e-05	0.005641	1e-05	0.235201
mondal_RAI-5.SG	Rajput	0.479221	0.144181	0.101237	0.018955	0.012206	0.00261	0.241591
mondal_RAI-8.SG	Rajput	0.53876	0.160594	0.092081	0.000681	0.014152	0.003265	0.190467
mondal_RAI-9.SG	Rajput	0.493415	0.12534	0.118387	0.01594	0.01	1e-05	0.236909
mondal_RAI-11.SG	Rajput	0.537423	0.107554	0.142145	0.000219	0.008586	1e-05	0.204064
mondal_RAI-12.SG	Rajput	0.501482	0.116491	0.135194	1e-05	0.011875	0.00312	0.231827
mondal_RAI-13.SG	Rajput	0.476018	0.094312	0.164967	0.002434	0.002052	1e-05	0.260208
mondal_RAI-15.SG	Rajput	0.529822	0.106453	0.124209	0.004588	0.003425	0.002051	0.229452
S_Relli-1.DG	Relli	0.592909	0.180317	1e-05	0.051353	0.007813	0.004563	0.163035
S_Relli-2.DG	Relli	0.595792	0.30565	1e-05	0.027548	0.012577	0.005559	0.052865
mondal_RIA-12.SG	Riang	0.223345	1e-05	0.017442	0.004199	1e-05	1e-05	0.754984
mondal_RIA-14.SG	Riang	0.242394	1e-05	0.014931	0.018652	1e-05	1e-05	0.723993
mondal_RIA-19.SG	Riang	0.233978	1e-05	0.000564	0.034465	1e-05	0.001947	0.729025
mondal_RIA-20.SG	Riang	0.227545	1e-05	1e-05	0.004031	1e-05	1e-05	0.768384
mondal_RIA-23.SG	Riang	0.242799	1e-05	1e-05	0.023139	1e-05	0.005205	0.728827
mondal_RIA-24.SG	Riang	0.229974	1e-05	1e-05	0.012274	1e-05	1e-05	0.757712
mondal_RIA-41.SG	Riang	0.231453	1e-05	0.006906	0.015274	1e-05	1e-05	0.746336
mondal_RIA-42.SG	Riang	0.277557	1e-05	0.002157	0.000818	1e-05	1e-05	0.719438
mondal_RIA-45.SG	Riang	0.238161	1e-05	1e-05	0.010854	1e-05	0.000441	0.750514
mondal_RIA-63.SG	Riang	0.234439	1e-05	0.011809	0.014855	0.000624	0.005692	0.732571
HGDP00879.SDG	Russian	0.02908	0.157424	0.700424	0.004314	0.054546	1e-05	0.054202
HGDP00880.SDG	Russian	0.045588	0.182811	0.6694	0.008895	0.040354	1e-05	0.052941
HGDP00882.SDG	Russian	0.04534	0.163335	0.667172	0.001786	0.049365	1e-05	0.072993
HGDP00883.SDG	Russian	0.036659	0.140634	0.711819	1e-05	0.053666	1e-05	0.057202
HGDP00884.SDG	Russian	0.048522	0.162944	0.709511	0.000228	0.036811	1e-05	0.041974
HGDP00885.SDG	Russian	0.055318	0.160609	0.691807	1e-05	0.044471	1e-05	0.047775
HGDP00887.SDG	Russian	0.032993	0.178192	0.679927	0.002039	0.038213	0.003714	0.064922
HGDP00888.SDG	Russian	0.04658	0.17511	0.691632	1e-05	0.034723	1e-05	0.051935
HGDP00889.SDG	Russian	0.024711	0.160692	0.710009	0.001375	0.046439	1e-05	0.056763
HGDP00891.SDG	Russian	0.033498	0.160114	0.685458	0.007408	0.03896	1e-05	0.074552
HGDP00892.SDG	Russian	0.039423	0.161811	0.689196	0.008309	0.04364	1e-05	0.057612
HGDP00893.SDG	Russian	0.041254	0.161303	0.681415	1e-05	0.046229	1e-05	0.069778
HGDP00894.SDG	Russian	0.052147	0.168846	0.664599	0.000846	0.052207	1e-05	0.061346
HGDP00895.SDG	Russian	0.04104	0.140921	0.678078	2.1e-05	0.059014	0.005847	0.075079
HGDP00897.SDG	Russian	0.034406	0.166896	0.692088	0.004177	0.057175	1e-05	0.045248
HGDP00899.SDG	Russian	0.024723	0.174525	0.692687	0.00229	0.042316	1e-05	0.06345
HGDP00900.SDG	Russian	0.040287	0.177036	0.706523	0.001878	0.042841	1e-05	0.031425
HGDP00901.SDG	Russian	0.034159	0.160253	0.685196	1e-05	0.047932	0.000359	0.072092
HGDP00902.SDG	Russian	0.057611	0.162487	0.681892	1e-05	0.049447	1e-05	0.048543
HGDP00903.SDG	Russian	0.027579	0.171683	0.68645	1e-05	0.040878	1e-05	0.07339
S_Abkhasian-1.DG	Abkhasian	0.10843	0.587088	0.285675	1e-05	0.018776	1e-05	1e-05
S_Abkhasian-2.DG	Abkhasian	0.121826	0.553004	0.31225	1e-05	0.005406	1e-05	0.007493
S_North_Ossetian-1.DG	NorthOssetian	0.104967	0.489578	0.341355	1e-05	0.015939	1e-05	0.04814
S_North_Ossetian-2.DG	NorthOssetian	0.115225	0.484402	0.333459	1e-05	0.009957	1e-05	0.056937
S_Saami-1.DG	Saami	0.014134	0.056065	0.691052	0.001564	0.076041	1e-05	0.161134
S_Saami-2.DG	Saami	0.025313	0.041538	0.636732	1e-05	0.092016	1e-05	0.20438
HGDP00666.SDG	Sardinian	1e-05	0.410122	0.587075	1e-05	1e-05	0.002763	1e-05
HGDP00667.SDG	Sardinian	1e-05	0.372598	0.613411	1e-05	1e-05	0.013951	1e-05
HGDP00668.SDG	Sardinian	1e-05	0.393598	0.599532	1e-05	1e-05	0.00683	1e-05
HGDP00669.SDG	Sardinian	1e-05	0.392266	0.60309	1e-05	1e-05	0.004605	1e-05
HGDP00671.SDG	Sardinian	1e-05	0.36173	0.630147	0.001522	1e-05	0.006571	1e-05
HGDP00673.SDG	Sardinian	1e-05	0.399061	0.589134	1e-05	1e-05	0.011766	1e-05
HGDP01063.SDG	Sardinian	1e-05	0.397951	0.596824	1e-05	1e-05	0.005185	1e-05
HGDP01064.SDG	Sardinian	1e-05	0.396027	0.599204	1e-05	1e-05	0.004729	1e-05
HGDP01067.SDG	Sardinian	1e-05	0.413893	0.581733	1e-05	1e-05	0.004334	1e-05
HGDP01068.SDG	Sardinian	1e-05	0.402681	0.597079	1e-05	1e-05	0.0002	1e-05
HGDP01069.SDG	Sardinian	1e-05	0.390534	0.609416	1e-05	1e-05	1e-05	1e-05
HGDP01070.SDG	Sardinian	1e-05	0.390561	0.599653	0.002926	1e-05	0.00683	1e-05
HGDP01071.SDG	Sardinian	1e-05	0.40929	0.576391	1e-05	1e-05	0.014279	1e-05
HGDP01073.SDG	Sardinian	1e-05	0.410358	0.583745	1e-05	1e-05	0.005857	1e-05
HGDP01074.SDG	Sardinian	1e-05	0.393906	0.600368	1e-05	1e-05	0.005687	1e-05
HGDP01075.SDG	Sardinian	1e-05	0.395142	0.595181	0.001003	1e-05	0.008644	1e-05
HGDP01076.SDG	Sardinian	1e-05	0.390044	0.600404	1e-05	1e-05	0.009511	1e-05
HGDP01077.SDG	Sardinian	1e-05	0.387942	0.612008	1e-05	1e-05	1e-05	1e-05
HGDP01078.SDG	Sardinian	1e-05	0.40363	0.59632	1e-05	1e-05	1e-05	1e-05
HGDP01079.SDG	Sardinian	1e-05	0.378443	0.615323	1e-05	1e-05	0.006195	1e-05
HGDP01327.SDG	She	1e-05	1e-05	1e-05	0.007364	1e-05	1e-05	0.992586
HGDP01328.SDG	She	1e-05	1e-05	1e-05	1e-05	1e-05	1e-05	0.99994
HGDP01329.SDG	She	1e-05	1e-05	1e-05	0.001266	1e-05	1e-05	0.998684
HGDP01330.SDG	She	1e-05	1e-05	1e-05	1e-05	1e-05	1e-05	0.99994
HGDP01331.SDG	She	1e-05	1e-05	1e-05	0.003405	1e-05	1e-05	0.996545
HGDP01332.SDG	She	1e-05	1e-05	1e-05	0.006529	1e-05	1e-05	0.993421
HGDP01333.SDG	She	1e-05	1e-05	1e-05	1e-05	0.006504	1e-05	0.993446
HGDP01334.SDG	She	1e-05	1e-05	1e-05	0.000826	1e-05	1e-05	0.999124
HGDP01335.SDG	She	1e-05	1e-05	1e-05	0.006426	1e-05	1e-05	0.993524
HGDP01336.SDG	She	1e-05	1e-05	1e-05	0.008848	1e-05	1e-05	0.991102
T_Sherpa-1.DG	Sherpa	0.075798	0.006801	1e-05	0.010911	0.022763	1e-05	0.883707
T_Sherpa-2.DG	Sherpa	0.058631	0.013686	1e-05	0.028905	0.035182	1e-05	0.863576
HGDP00167.SDG	Sindhi	0.434509	0.44011	0.073037	0.010562	0.01841	0.010672	0.0127
HGDP00169.SDG	Sindhi	0.47311	0.413451	0.087334	0.002445	0.023629	2.1e-05	1e-05
HGDP00171.SDG	Sindhi	0.435045	0.406281	0.120206	0.004721	0.033727	1e-05	1e-05
HGDP00179.SDG	Sindhi	0.439167	0.455536	0.076544	0.003764	0.024968	1e-05	1e-05
HGDP00181.SDG	Sindhi	0.438817	0.441159	0.084042	0.00205	0.030517	1e-05	0.003405
HGDP00187.SDG	Sindhi	0.418547	0.432328	0.10747	0.005317	0.036318	1e-05	1e-05
HGDP00191.SDG	Sindhi	0.419351	0.42047	0.124484	0.003342	0.032333	1e-05	1e-05
HGDP00195.SDG	Sindhi	0.456972	0.430492	0.05599	0.011553	0.035161	0.002945	0.006887
HGDP00197.SDG	Sindhi	0.418263	0.428245	0.106283	0.002333	0.037551	1e-05	0.007315
HGDP00201.SDG	Sindhi	0.417934	0.411371	0.114618	0.011842	0.037521	0.001188	0.005525
HGDP00205.SDG	Sindhi	0.41856	0.424543	0.117808	0.002105	0.021216	0.007005	0.008763
HGDP00206.SDG	Sindhi	0.458009	0.41087	0.067474	0.009528	0.02401	0.001976	0.028133
HGDP00208.SDG	Sindhi	0.420185	0.399168	0.129281	0.018415	0.020924	1e-05	0.012016
HGDP00210.SDG	Sindhi	0.444635	0.425585	0.094062	1e-05	0.035393	0.000305	1e-05
HG03643.SG	Tamil	0.685519	0.261188	1e-05	0.008755	0.00304	1e-05	0.041477
HG03646.SG	Tamil	0.643368	0.283289	1e-05	0.033584	0.011709	1e-05	0.028031
HG03673.SG	Tamil	0.658516	0.278085	1e-05	0.039694	0.006571	1e-05	0.017114
HG03684.SG	Tamil	0.699357	0.191294	1e-05	0.058239	0.005244	0.009135	0.036723
HG03696.SG	Tamil	0.650809	0.274669	1e-05	0.029574	0.004721	1e-05	0.040206
HG03698.SG	Tamil	0.661705	0.277478	1e-05	0.022597	0.022606	1e-05	0.015595
HG03733.SG	Tamil	0.667241	0.263937	1e-05	0.040657	0.005418	1e-05	0.022728
HG03745.SG	Tamil	0.658425	0.270508	1e-05	0.023356	0.024364	0.004079	0.019256
HG03836.SG	Tamil	0.644649	0.291333	1e-05	0.006525	0.016633	1e-05	0.040839
HG03837.SG	Tamil	0.64294	0.308982	1e-05	0.028294	1e-05	1e-05	0.019754
HG03844.SG	Tamil	0.657987	0.269693	1e-05	0.024213	1e-05	1e-05	0.048077
HG03848.SG	Tamil	0.642524	0.297876	1e-05	0.022116	0.021337	1e-05	0.016126
HG03857.SG	Tamil	0.698044	0.250421	1e-05	0.031661	0.01833	0.001393	0.000141
HG03858.SG	Tamil	0.649622	0.244427	1e-05	0.032587	0.005703	0.000708	0.066943
HG03890.SG	Tamil	0.648201	0.273345	1e-05	0.03093	1e-05	0.008161	0.039343
HG03944.SG	Tamil	0.615541	0.292896	1e-05	0.031447	0.014116	0.009006	0.036984
HG03953.SG	Tamil	0.647282	0.29566	1e-05	0.022206	1e-05	1e-05	0.034823
HG03986.SG	Tamil	0.671204	0.270532	1e-05	0.011831	0.021961	1e-05	0.024452
HG04033.SG	Tamil	0.649679	0.250416	1e-05	0.045944	0.005648	1e-05	0.048292
HG04099.SG	Tamil	0.693692	0.256279	1e-05	0.027627	0.022372	1e-05	1e-05
HGDP00832.SDG	Surui	1.1e-05	1e-05	1e-05	1e-05	0.999939	1e-05	1e-05
HGDP00837.SDG	Surui	1e-05	1e-05	1e-05	1e-05	0.99994	1e-05	1e-05
HGDP00838.SDG	Surui	1.6e-05	1e-05	1e-05	1e-05	0.999933	1.1e-05	1e-05
HGDP00843.SDG	Surui	1e-05	1e-05	1e-05	1e-05	0.99994	1e-05	1e-05
HGDP00845.SDG	Surui	1e-05	1e-05	1e-05	1e-05	0.99994	1e-05	1e-05
HGDP00846.SDG	Surui	1e-05	1e-05	1e-05	1e-05	0.99994	1e-05	1e-05
HGDP00849.SDG	Surui	1e-05	1e-05	1e-05	1e-05	0.99994	1e-05	1e-05
HGDP00852.SDG	Surui	1.3e-05	1e-05	1e-05	1e-05	0.999937	1e-05	1e-05
S_Tajik-1.DG	Tajik	0.242563	0.37279	0.309368	1e-05	0.057915	1e-05	0.017343
S_Tajik-2.DG	Tajik	0.205941	0.394317	0.326992	1.1e-05	0.055648	1e-05	0.017082
Tadjik.SG	Tajik	0.232507	0.404829	0.300746	1e-05	0.036611	1e-05	0.025286
Tajiks1.SG	Tajik	0.126721	0.32742	0.265398	1e-05	0.049061	0.003086	0.228304
Tajiks3.SG	Tajik	0.253832	0.445447	0.189291	0.006259	0.034408	1e-05	0.070754
IrtyshBarabinskTatars1.SG	Tatar_Irtysh_Barabinsk	0.04556	0.122775	0.281862	1e-05	0.079631	1e-05	0.470152
IrtyshBarabinskTatars2.SG	Tatar_Irtysh_Barabinsk	0.06242	0.064314	0.299711	1e-05	0.103146	0.0005	0.469899
TomskTatars1.SG	Tatar_Tomsk	0.036092	0.134153	0.378776	0.010941	0.066846	1e-05	0.373182
TomskTatars2.SG	Tatar_Tomsk	0.037557	0.109032	0.388846	1e-05	0.08311	1e-05	0.381435
VolgaTatars1.SG	Tatar_Volga	0.043843	0.160324	0.604634	0.00815	0.042461	1e-05	0.140577
VolgaTatars2.SG	Tatar_Volga	0.054314	0.13789	0.603316	1e-05	0.046534	1e-05	0.157927
Teleuts1.SG	Teleut	0.018032	0.078102	0.196241	0.004788	0.106286	1e-05	0.596542
Teleuts2.SG	Teleut	0.020244	0.081245	0.254943	1e-05	0.104393	0.004389	0.534775
S_Thai-1.DG	Thai	0.117562	0.04688	1e-05	0.039991	1e-05	0.005105	0.790441
S_Thai-2.DG	Thai	0.052445	0.003655	1e-05	0.025795	1e-05	0.001476	0.916609
T_Tibetan-1.DG	Tibetan	0.068895	0.035213	0.00307	0.01241	0.030586	0.004343	0.845482
T_Tibetan-2.DG	Tibetan	0.059578	0.022532	0.01882	0.020177	0.022202	0.003268	0.853424
NA20507.SG	Tuscan	0.045163	0.298495	0.642447	1e-05	1e-05	0.013865	1e-05
NA20516.SG	Tuscan	0.013977	0.368471	0.609111	1e-05	1e-05	0.00841	1e-05
NA20530.SG	Tuscan	1e-05	0.369618	0.626835	1e-05	1e-05	0.001795	0.001723
NA20533.SG	Tuscan	0.005788	0.377381	0.599192	1e-05	0.013057	0.004563	1e-05
NA20538.SG	Tuscan	1e-05	0.374614	0.608927	0.000752	1e-05	0.010814	0.004873
NA20540.SG	Tuscan	0.07887	0.144438	0.776653	1e-05	1e-05	1e-05	1e-05
NA20770.SG	Tuscan	0.014114	0.385685	0.594108	1e-05	1e-05	0.006064	1e-05
NA20774.SG	Tuscan	0.000785	0.396541	0.574867	1e-05	0.014719	0.008381	0.004697
NA20778.SG	Tuscan	0.016304	0.38091	0.589616	0.008686	1e-05	0.004463	1e-05
NA20783.SG	Tuscan	1e-05	0.370583	0.624597	0.00478	1e-05	1e-05	1e-05
NA20792.SG	Tuscan	0.064133	0.233856	0.697716	1e-05	1e-05	0.004264	1e-05
NA20798.SG	Tuscan	1e-05	0.381165	0.585824	0.002631	1e-05	0.006282	0.024079
NA20801.SG	Tuscan	0.009962	0.366336	0.605982	1e-05	0.010285	0.007414	1e-05
NA20804.SG	Tuscan	1e-05	0.407017	0.575921	0.017023	1e-05	1e-05	1e-05
NA20805.SG	Tuscan	1e-05	0.351466	0.62996	0.005425	1e-05	0.013119	1e-05
NA20807.SG	Tuscan	0.015626	0.376896	0.60374	0.003708	1e-05	1e-05	1e-05
NA20810.SG	Tuscan	1e-05	0.412186	0.583079	1e-05	1e-05	0.004695	1e-05
NA20814.SG	Tuscan	0.007527	0.377252	0.595416	1e-05	1e-05	0.015406	0.004379
NA20818.SG	Tuscan	0.017465	0.376793	0.596457	0.006153	0.003112	1e-05	1e-05
NA20828.SG	Tuscan	1e-05	0.437933	0.542651	0.006699	1e-05	0.012688	1e-05
HGDP01347.SDG	Tu	0.016817	0.039221	0.013009	0.005854	0.031915	0.003056	0.890128
HGDP01348.SDG	Tu	0.016627	0.049809	0.024611	0.003116	0.039129	0.002782	0.863926
HGDP01349.SDG	Tu	0.016755	0.019238	0.017864	0.007569	0.02655	0.000358	0.911666
HGDP01350.SDG	Tu	0.030948	0.042608	0.031034	0.009424	0.026968	0.000128	0.858889
HGDP01351.SDG	Tu	0.01893	0.031111	0.032936	0.001104	0.025809	1e-05	0.890099
HGDP01352.SDG	Tu	0.01086	0.034735	0.024896	1e-05	0.019442	1e-05	0.910047
HGDP01353.SDG	Tu	0.023294	0.024791	0.042037	0.00255	0.033921	0.000992	0.872415
HGDP01354.SDG	Tu	0.00926	0.040632	0.008884	1e-05	0.018977	1e-05	0.922228
HGDP01355.SDG	Tu	0.022346	0.025128	0.024631	1e-05	0.031236	0.004124	0.892524
HGDP01356.SDG	Tu	0.009392	0.030958	0.032495	0.016208	0.023525	0.006834	0.880587
S_Tubalar-1.DG	Tubalar	0.06141	0.089525	0.251855	1e-05	0.110743	1e-05	0.486448
S_Tubalar-2.DG	Tubalar	0.065473	0.096015	0.23214	1e-05	0.109723	1e-05	0.49663
HGDP01095.SDG	Tujia	1e-05	1e-05	1e-05	0.002957	1e-05	1e-05	0.996993
HGDP01096.SDG	Tujia	1e-05	1e-05	1e-05	0.004454	0.004125	1e-05	0.99138
HGDP01098.SDG	Tujia	1e-05	1e-05	1e-05	0.001131	0.003252	1e-05	0.995577
HGDP01099.SDG	Tujia	1e-05	1e-05	1e-05	1e-05	0.014748	1e-05	0.985202
HGDP01100.SDG	Tujia	1e-05	1e-05	1e-05	0.011276	1e-05	1e-05	0.988674
HGDP01101.SDG	Tujia	1e-05	1e-05	1e-05	0.001176	1e-05	1e-05	0.998774
HGDP01102.SDG	Tujia	1e-05	1e-05	1e-05	0.00579	0.002545	1e-05	0.991624
HGDP01103.SDG	Tujia	1e-05	1e-05	1e-05	1e-05	0.00161	1e-05	0.99834
HGDP01104.SDG	Tujia	1e-05	1e-05	1e-05	1e-05	1e-05	1e-05	0.99994
S_Turkish-1.DG	Turkish	0.087635	0.511423	0.318722	0.000402	0.019691	0.009067	0.05306
S_Turkish-2.DG	Turkish	0.092207	0.522733	0.319385	1e-05	0.008488	0.012566	0.044612
Turkmens1.SG	Turkmen	0.11229	0.304676	0.2363	0.010212	0.042501	0.001042	0.29298
Turkmens2.SG	Turkmen	0.062902	0.274106	0.239628	1e-05	0.072343	1e-05	0.351001
mondal_BR1-1.SG	UttarPradeshBrahmins	0.556926	0.205136	0.157827	1e-05	0.012535	1e-05	0.067557
mondal_BR1-3.SG	UttarPradeshBrahmins	0.537276	0.104733	0.145899	0.001796	0.034896	1e-05	0.17539
mondal_BR1-4.SG	UttarPradeshBrahmins	0.56764	0.141045	0.209032	0.002978	0.019421	1e-05	0.059875
mondal_BR1-5.SG	UttarPradeshBrahmins	0.546641	0.174037	0.161215	0.009468	0.01206	1e-05	0.096569
mondal_BR1-6.SG	UttarPradeshBrahmins	0.543379	0.17609	0.184857	0.017605	0.023065	1e-05	0.054993
mondal_BR1-10.SG	UttarPradeshBrahmins	0.536293	0.090893	0.149233	0.002901	0.020177	0.001384	0.199119
mondal_BR1-12.SG	UttarPradeshBrahmins	0.578294	0.195561	0.181064	0.003358	0.010495	1e-05	0.031217
mondal_BR1-13.SG	UttarPradeshBrahmins	0.562708	0.16637	0.203107	0.000377	0.011569	1e-05	0.055859
mondal_BR1-16.SG	UttarPradeshBrahmins	0.619913	0.17793	0.170757	0.002985	0.013761	1e-05	0.014643
mondal_BR1-18.SG	UttarPradeshBrahmins	0.5754	0.168544	0.197421	1e-05	0.016358	1e-05	0.042257
S_Ulchi-1.DG	Ulchi	1e-05	1e-05	0.009884	0.002141	0.108893	1e-05	0.879052
S_Ulchi-2.DG	Ulchi	0.001739	1e-05	0.016492	1e-05	0.114181	1e-05	0.867557
HGDP01297.SDG	Uyghur	0.124076	0.244451	0.170839	0.000269	0.049605	0.006913	0.403849
HGDP01298.SDG	Uyghur	0.142165	0.23688	0.212995	0.004755	0.047745	1e-05	0.35545
HGDP01299.SDG	Uyghur	0.107392	0.207252	0.193419	1e-05	0.056112	1e-05	0.435804
HGDP01300.SDG	Uyghur	0.113001	0.239077	0.176034	0.003481	0.066753	1e-05	0.401645
HGDP01301.SDG	Uyghur	0.118786	0.214274	0.154638	0.001483	0.067426	0.002399	0.440993
HGDP01302.SDG	Uyghur	0.079548	0.145345	0.157048	0.006162	0.073935	1e-05	0.537951
HGDP01303.SDG	Uyghur	0.127692	0.236217	0.193137	0.006331	0.053366	0.000831	0.382426
HGDP01304.SDG	Uyghur	0.088632	0.210758	0.139719	1e-05	0.045268	1e-05	0.515603
HGDP01305.SDG	Uyghur	0.097704	0.187287	0.163635	1e-05	0.056498	1e-05	0.494856
HGDP01306.SDG	Uyghur	0.115247	0.185257	0.184922	0.006219	0.055504	0.003345	0.449507
Uzbeks1.SG	Uzbek	0.118016	0.223902	0.248982	1e-05	0.034958	0.004384	0.369748
Uzbeks2.SG	Uzbek	0.066962	0.194771	0.23404	0.005169	0.05946	0.00082	0.438778
Uzbeks3.SG	Uzbek	0.092338	0.274572	0.258218	1e-05	0.043475	1e-05	0.331378
mondal_VV1-01.SG	Vellalar	0.734803	0.230592	0.002191	0.032384	1e-05	1e-05	1e-05
mondal_VV1-03.SG	Vellalar	0.755531	0.217103	0.019264	0.008073	1e-05	1e-05	1e-05
mondal_VV1-04.SG	Vellalar	0.754559	0.202726	0.022844	0.014289	1e-05	0.002459	0.003113
mondal_VV1-05.SG	Vellalar	0.758725	0.229977	1e-05	0.011259	1e-05	1e-05	1e-05
mondal_VV1-06.SG	Vellalar	0.75472	0.216818	0.012352	0.01608	1e-05	1e-05	1e-05
mondal_VV1-07.SG	Vellalar	0.766655	0.222328	0.001374	1e-05	1e-05	0.009612	1e-05
mondal_VV1-14.SG	Vellalar	0.756468	0.226412	0.009634	0.007456	1e-05	1e-05	1e-05
mondal_VV1-16.SG	Vellalar	0.763073	0.208547	0.001765	0.019839	0.006755	1e-05	1e-05
mondal_VV1-20.SG	Vellalar	0.747417	0.2356	1e-05	0.01584	1e-05	0.001114	1e-05
HGDP01244.SDG	Xibo	1e-05	0.016297	0.026032	1e-05	0.038899	1e-05	0.918743
HGDP01245.SDG	Xibo	1e-05	0.024347	0.013801	0.002509	0.041725	0.000382	0.917227
HGDP01246.SDG	Xibo	1e-05	0.029935	1e-05	0.004607	0.038937	1e-05	0.92649
HGDP01248.SDG	Xibo	1e-05	0.025482	0.041442	0.002895	0.041416	0.005405	0.88335
HGDP01249.SDG	Xibo	1e-05	0.014849	0.015889	1e-05	0.047796	0.001406	0.92004
HGDP01250.SDG	Xibo	0.003004	0.029415	0.020945	0.00045	0.042005	1e-05	0.904171
HGDP01251.SDG	Xibo	1e-05	0.02016	0.006521	0.012398	0.042955	1e-05	0.917946
S_Yadava-1.DG	Yadava	0.596647	0.287182	1e-05	0.036956	0.001893	0.000737	0.076575
S_Yadava-2.DG	Yadava	0.603177	0.285029	1e-05	0.038026	0.013771	1e-05	0.059977
HGDP00945.SDG	Yakut	1e-05	0.011983	0.098392	0.000218	0.109666	1e-05	0.779722
HGDP00946.SDG	Yakut	1e-05	0.038268	0.068787	1e-05	0.097731	0.002961	0.792233
HGDP00947.SDG	Yakut	0.004134	0.024352	0.116833	1e-05	0.095181	0.001801	0.757689
HGDP00948.SDG	Yakut	0.002069	0.040853	0.115224	1.4e-05	0.107404	1e-05	0.734426
HGDP00950.SDG	Yakut	1e-05	0.034764	0.15621	1e-05	0.102876	0.001132	0.704999
HGDP00951.SDG	Yakut	1e-05	0.022179	0.07765	1e-05	0.119906	1e-05	0.780235
HGDP00952.SDG	Yakut	1e-05	0.019158	0.096612	1e-05	0.1088	1e-05	0.7754
HGDP00954.SDG	Yakut	1e-05	0.042169	0.068953	1.8e-05	0.1008	1e-05	0.788041
HGDP00955.SDG	Yakut	0.001829	0.015404	0.095504	1e-05	0.104029	1e-05	0.783214
HGDP00956.SDG	Yakut	0.008114	0.023992	0.080165	1e-05	0.093715	0.00341	0.790594
HGDP00958.SDG	Yakut	1e-05	0.042061	0.121869	1e-05	0.091748	0.002711	0.741591
HGDP00960.SDG	Yakut	1e-05	0.015061	0.078044	1e-05	0.111184	1e-05	0.795682
HGDP00961.SDG	Yakut	1e-05	0.029731	0.087629	1e-05	0.095442	1e-05	0.787168
HGDP00962.SDG	Yakut	0.007939	0.0198	0.081223	1.7e-05	0.113219	1e-05	0.777793
HGDP00963.SDG	Yakut	1e-05	0.022388	0.080761	1e-05	0.104515	0.001189	0.791127
HGDP00964.SDG	Yakut	1.6e-05	0.026596	0.113911	1e-05	0.103932	1e-05	0.755524
HGDP00965.SDG	Yakut	0.004015	0.030019	0.082446	1e-05	0.105566	1e-05	0.777934
HGDP00966.SDG	Yakut	1e-05	0.018298	0.123297	1e-05	0.105265	1e-05	0.75311
HGDP00967.SDG	Yakut	0.017272	0.025323	0.082438	1e-05	0.1042	1e-05	0.770748
HGDP00968.SDG	Yakut	0.001369	0.027001	0.126092	1e-05	0.105146	0.001836	0.738547
HGDP01179.SDG	Yi	0.002052	1e-05	1e-05	0.015708	0.016498	1e-05	0.965712
HGDP01180.SDG	Yi	0.010954	1e-05	1e-05	0.01576	0.011229	1e-05	0.962027
HGDP01181.SDG	Yi	0.008436	1e-05	1e-05	0.0248	0.017559	1e-05	0.949175
HGDP01182.SDG	Yi	0.01664	1e-05	1e-05	0.010463	0.024236	1e-05	0.948631
HGDP01183.SDG	Yi	0.0231	1e-05	1e-05	0.019084	0.009492	0.000283	0.948021
HGDP01184.SDG	Yi	0.012669	1e-05	1e-05	0.008386	0.017054	1e-05	0.961861
HGDP01185.SDG	Yi	1e-05	1e-05	1e-05	0.01874	0.013045	1e-05	0.968176
HGDP01186.SDG	Yi	0.004984	1.1e-05	1e-05	0.024755	0.019569	1e-05	0.950661
HGDP01187.SDG	Yi	1e-05	1e-05	1e-05	0.005943	0.002065	1e-05	0.991951
HGDP01188.SDG	Yi	0.01399	1e-05	1e-05	0.017943	0.012681	1e-05	0.955355
HGDP00920.SDG	Yoruba	1e-05	0.040137	1e-05	1e-05	1e-05	0.955626	0.004196
HGDP00924.SDG	Yoruba	0.001058	0.03467	1e-05	1e-05	0.002855	0.956593	0.004803
HGDP00925.SDG	Yoruba	1e-05	0.045143	1e-05	1e-05	1e-05	0.953238	0.001579
HGDP00926.SDG	Yoruba	1e-05	0.034109	1e-05	1e-05	1e-05	0.96064	0.005211
HGDP00928.SDG	Yoruba	1e-05	0.038031	1e-05	1e-05	0.00999	0.951939	1e-05
HGDP00929.SDG	Yoruba	0.003893	0.041993	1e-05	0.000817	0.001897	0.951015	0.000375
HGDP00930.SDG	Yoruba	1e-05	0.038524	1e-05	0.005551	0.001706	0.949783	0.004416
HGDP00931.SDG	Yoruba	1e-05	0.038816	1e-05	1e-05	0.001183	0.951102	0.008869
HGDP00932.SDG	Yoruba	1e-05	0.035071	1e-05	0.009875	0.001119	0.9534	0.000515
HGDP00933.SDG	Yoruba	1e-05	0.035809	1e-05	0.003891	0.002265	0.958005	1e-05
HGDP00934.SDG	Yoruba	1e-05	0.039781	1e-05	0.001092	1e-05	0.947177	0.011921
HGDP00935.SDG	Yoruba	1e-05	0.042487	1e-05	0.005	1e-05	0.952473	1e-05
HGDP00936.SDG	Yoruba	1e-05	0.029767	1e-05	0.003204	0.00165	0.959519	0.005839
HGDP00938.SDG	Yoruba	1e-05	0.044591	1e-05	1e-05	0.003527	0.951842	1e-05
HGDP00939.SDG	Yoruba	1e-05	0.036176	1e-05	0.002658	1e-05	0.946579	0.014557
HGDP00940.SDG	Yoruba	0.004386	0.026678	1e-05	0.004199	1e-05	0.959418	0.005298
HGDP00941.SDG	Yoruba	1e-05	0.037757	1e-05	0.001533	0.004113	0.956567	1e-05
HGDP00942.SDG	Yoruba	1e-05	0.036278	1e-05	1e-05	0.002733	0.954476	0.006484
HGDP00943.SDG	Yoruba	1e-05	0.044394	1e-05	0.004177	0.005797	0.944647	0.000965
HGDP00944.SDG	Yoruba	1e-05	0.041363	1e-05	0.009647	1e-05	0.94895	1e-05

## Sheet: Supplementary Data 5
Supplementary Data 5: D-statistic results to assess whether ancient populations show a contribution from either East (Gumuz as a proxy) or West (Yoruba as a proxy) African populations.
Pop1	Pop2	Pop3	Pop4	D	Z	BABA	ABBA	SNPs
AinGhazal_EBA	French	Yoruba	Chimp	-0.0017	-0.907	37393	37520	836213
Aknashen_N	French	Yoruba	Chimp	-0.0007	-0.156	10648	10662	240551
Anatolia_Epipaleolithic	French	Yoruba	Chimp	-0.0073	-2.751	35198	35716	807003
Anatolia_PPN	French	Yoruba	Chimp	-0.0145	-2.867	6600	6795	148988
AR10K	French	Yoruba	Chimp	-0.0111	-4.522	31685	32398	675608
AR14K	French	Yoruba	Chimp	-0.0161	-6.25	29879	30860	639670
AR19K	French	Yoruba	Chimp	-0.0099	-3.467	34032	34716	724086
AR33K	French	Yoruba	Chimp	-0.0219	-7.709	44540	46538	941607
Areni_C	French	Yoruba	Chimp	0.0027	1.653	43687	43451	981962
Arslantepe_EBA	French	Yoruba	Chimp	-0.0015	-0.965	44725	44861	1007978
Arslantepe_LateC	French	Yoruba	Chimp	0.0014	1.314	47154	47019	1058562
Bacho_Kiro_IUP	French	Yoruba	Chimp	-0.0369	-14.903	49193	52966	1048151
Bacho_Kiro_UP	French	Yoruba	Chimp	-0.0261	-8.809	44023	46382	976681
Baqah_LBA	French	Yoruba	Chimp	0.002	1.804	47572	47381	1059790
Barcin_N	French	Yoruba	Chimp	-0.0038	-3.736	48216	48584	1094984
Berkaber_EBA	French	Yoruba	Chimp	-0.0029	-1.708	40744	40978	918936
Black_Fortress_LBA	French	Yoruba	Chimp	-0.0021	-1.473	43226	43409	974114
Boncuklu_N	French	Yoruba	Chimp	-0.0072	-4.471	47502	48194	1081913
Bustan_BA	French	Yoruba	Chimp	-0.0017	-0.995	41384	41523	918956
CamlibelTarlasi_LateC	French	Yoruba	Chimp	-0.0023	-1.514	43062	43263	975385
CHG	French	Yoruba	Chimp	-0.0058	-2.812	49076	49649	1094509
Continenza_Mesolithic	French	Yoruba	Chimp	-0.01	-4.555	47209	48158	1088796
DashtiKozy_BA	French	Yoruba	Chimp	-0.0014	-0.774	40666	40778	923226
DinkhaTepe_BIA_A	French	Yoruba	Chimp	0.0033	2.381	46907	46601	1041063
DinkhaTepe_BIA_B	French	Yoruba	Chimp	-0.0007	-0.536	46738	46806	1036495
Dzharkutan_BA	French	Yoruba	Chimp	0.0026	2.06	46529	46291	1031146
Ebla_EMBA	French	Yoruba	Chimp	-0.0021	-1.364	43543	43727	975865
GanjDareh_N	French	Yoruba	Chimp	-0.004	-2.155	45692	46060	998581
Geoksyur_C	French	Yoruba	Chimp	0.0008	0.487	42642	42578	944423
Gonur_BA	French	Yoruba	Chimp	0.0033	1.586	29419	29224	648793
GoyetQ116-1	French	Yoruba	Chimp	-0.0171	-5.298	32905	34052	727619
Hazor_MLBA	French	Yoruba	Chimp	-0.0048	-2.396	36764	37122	826337
Israel_PPNB	French	Yoruba	Chimp	-0.0058	-2.051	31218	31581	700597
Jordan_LatePPN	French	Yoruba	Chimp	-0.0025	-0.789	18684	18778	418320
Jordan_PPN	French	Yoruba	Chimp	-0.0069	-2.812	23865	24194	537100
Karashamb_LBA	French	Yoruba	Chimp	-0.0005	-0.586	48334	48385	1085006
Kashkarchi_BA	French	Yoruba	Chimp	-0.0073	-3.186	31832	32302	727909
Katelai_IA	French	Yoruba	Chimp	-0.0025	-1.875	45624	45848	1004371
Kokcha_BA	French	Yoruba	Chimp	-0.0025	-1.224	38036	38229	868703
Kolyma	French	Yoruba	Chimp	-0.0089	-3.297	50955	51870	1094772
Kostenki14	French	Yoruba	Chimp	-0.0179	-6.258	46194	47875	1016960
Krems	French	Yoruba	Chimp	-0.0158	-5.249	30423	31401	672562
Lchashen_LBA	French	Yoruba	Chimp	0.0009	0.814	45754	45675	1029576
Loebanr_IA	French	Yoruba	Chimp	-0.001	-0.884	47520	47613	1043570
MA1	French	Yoruba	Chimp	-0.0148	-4.886	34343	35374	767485
Megiddo_MLBA	French	Yoruba	Chimp	-0.0043	-2.897	39934	40279	895225
Mota	French	Yoruba	Chimp	-0.0554	-23.016	56368	62976	1094530
Muierii	French	Yoruba	Chimp	-0.0235	-8.025	49246	51617	1094238
Namazga_C	French	Yoruba	Chimp	0.0002	0.067	26464	26455	601508
Natufian_EpiP	French	Yoruba	Chimp	-0.0016	-0.387	9339	9369	205539
Nemrik9_LBA	French	Yoruba	Chimp	-0.0001	-0.036	33186	33192	742604
Nemrik9_PPN	French	Yoruba	Chimp	-0.0021	-0.555	12644	12696	281388
Nerkin_Getashen_LBA	French	Yoruba	Chimp	0.0007	0.565	44465	44400	1001330
Noratus_LBA	French	Yoruba	Chimp	-0.0019	-1.548	46270	46445	1042810
Parkhai_C	French	Yoruba	Chimp	0.0014	0.795	42997	42876	947384
Pki_In_C	French	Yoruba	Chimp	-0.0006	-0.464	44785	44842	1002855
Romania_IronGates_Mesolithic	French	Yoruba	Chimp	-0.0096	-5.929	47510	48433	1091902
SappaliTepe_BA	French	Yoruba	Chimp	0.0027	2.11	48549	48288	1068459
Sarazm_C	French	Yoruba	Chimp	0.0033	1.483	37355	37109	825641
SehGabi_C	French	Yoruba	Chimp	0.002	1.194	43851	43680	972218
Serbia_IronGates_Mesolithic	French	Yoruba	Chimp	-0.0074	-5.402	47091	47791	1081231
ShahrISokhta_BA	French	Yoruba	Chimp	-0.0011	-0.795	43405	43504	952419
Sidon_MBA	French	Yoruba	Chimp	-0.003	-2.069	48734	49023	1081724
Sintashta	French	Yoruba	Chimp	0.0006	0.495	46039	45985	1045575
Sunghir	French	Yoruba	Chimp	-0.0238	-12.025	49318	51723	1094975
Taforalt_Iberomaurusian	French	Yoruba	Chimp	0.0153	7.246	52896	51307	1047611
TepeAbdulHosein_N	French	Yoruba	Chimp	-0.0015	-0.771	46077	46212	1010620
TepeAnau_C	French	Yoruba	Chimp	-0.0004	-0.189	40017	40045	884953
TepeHissar_C	French	Yoruba	Chimp	-0.0008	-0.561	41422	41489	918082
Tianyuan	French	Yoruba	Chimp	-0.0251	-8.097	39153	41169	843346
Udegram_IA	French	Yoruba	Chimp	0.0008	0.544	46230	46158	1015783
Ust_Ishim	French	Yoruba	Chimp	-0.0254	-8.479	51240	53909	1092753
Vestonice16	French	Yoruba	Chimp	-0.0204	-6.549	30995	32284	697606
Wezmeh_N	French	Yoruba	Chimp	0.001	0.42	50541	50437	1093698
Yamnaya_Kalmykia	French	Yoruba	Chimp	-0.0007	-0.435	45729	45793	1037514
Yamnaya_Samara	French	Yoruba	Chimp	-0.0025	-1.761	46961	47195	1064325
Yana	French	Yoruba	Chimp	-0.0167	-7.755	50145	51847	1094971
ZlatyKun	French	Yoruba	Chimp	-0.0329	-9.423	28873	30837	621185
AinGhazal_EBA	French	Gumuz	Chimp	-0.0021	-1.068	37418	37574	782282
Aknashen_N	French	Gumuz	Chimp	0.0004	0.103	10689	10680	225362
Anatolia_Epipaleolithic	French	Gumuz	Chimp	-0.0055	-2.02	35355	35750	755245
Anatolia_PPN	French	Gumuz	Chimp	-0.012	-2.394	6627	6788	139594
AR10K	French	Gumuz	Chimp	-0.0103	-4.045	31722	32385	630732
AR14K	French	Gumuz	Chimp	-0.0156	-5.92	29913	30863	596954
AR19K	French	Gumuz	Chimp	-0.0112	-3.687	34049	34819	676162
AR33K	French	Gumuz	Chimp	-0.0247	-8.272	44429	46676	880413
Areni_C	French	Gumuz	Chimp	0.0027	1.615	43738	43505	918977
Arslantepe_EBA	French	Gumuz	Chimp	0	0.025	44840	44836	943403
Arslantepe_LateC	French	Gumuz	Chimp	0.0011	0.984	47181	47077	990787
Bacho_Kiro_IUP	French	Gumuz	Chimp	-0.0399	-15.29	49031	53110	981097
Bacho_Kiro_UP	French	Gumuz	Chimp	-0.0293	-9.572	43866	46511	913450
Baqah_LBA	French	Gumuz	Chimp	0.0024	2.073	47619	47390	992042
Barcin_N	French	Gumuz	Chimp	-0.0035	-3.415	48229	48564	1025042
Berkaber_EBA	French	Gumuz	Chimp	-0.0027	-1.583	40798	41020	859700
Black_Fortress_LBA	French	Gumuz	Chimp	-0.0018	-1.182	43287	43442	911448
Boncuklu_N	French	Gumuz	Chimp	-0.0079	-4.776	47477	48234	1012837
Bustan_BA	French	Gumuz	Chimp	-0.0024	-1.349	41400	41599	859971
CamlibelTarlasi_LateC	French	Gumuz	Chimp	-0.0023	-1.46	43116	43317	912857
CHG	French	Gumuz	Chimp	-0.0026	-1.19	49263	49522	1024704
Continenza_Mesolithic	French	Gumuz	Chimp	-0.011	-4.821	47153	48205	1019414
DashtiKozy_BA	French	Gumuz	Chimp	-0.0016	-0.898	40699	40830	863830
DinkhaTepe_BIA_A	French	Gumuz	Chimp	0.003	2.143	46940	46655	974334
DinkhaTepe_BIA_B	French	Gumuz	Chimp	-0.0016	-1.09	46722	46870	970007
Dzharkutan_BA	French	Gumuz	Chimp	0.0035	2.763	46613	46286	965198
Ebla_EMBA	French	Gumuz	Chimp	-0.0018	-1.145	43595	43755	913248
GanjDareh_N	French	Gumuz	Chimp	-0.0056	-2.927	45636	46149	934528
Geoksyur_C	French	Gumuz	Chimp	-0.0007	-0.416	42614	42672	883508
Gonur_BA	French	Gumuz	Chimp	0.0051	2.47	29536	29234	607528
GoyetQ116-1	French	Gumuz	Chimp	-0.0209	-6.222	32836	34235	681368
Hazor_MLBA	French	Gumuz	Chimp	-0.005	-2.504	36824	37194	773290
Israel_PPNB	French	Gumuz	Chimp	-0.005	-1.712	31296	31609	655861
Jordan_LatePPN	French	Gumuz	Chimp	-0.0034	-1.05	18687	18816	391357
Jordan_PPN	French	Gumuz	Chimp	-0.0066	-2.716	23930	24248	502981
Karashamb_LBA	French	Gumuz	Chimp	-0.0005	-0.524	48361	48408	1015749
Kashkarchi_BA	French	Gumuz	Chimp	-0.0071	-2.961	31873	32329	681101
Katelai_IA	French	Gumuz	Chimp	-0.0028	-1.999	45653	45906	939762
Kokcha_BA	French	Gumuz	Chimp	-0.0022	-1.035	38105	38272	812672
Kolyma	French	Gumuz	Chimp	-0.0112	-3.987	50873	52029	1024940
Kostenki14	French	Gumuz	Chimp	-0.0209	-6.985	46106	48077	952031
Krems	French	Gumuz	Chimp	-0.0171	-5.526	30411	31468	629540
Lchashen_LBA	French	Gumuz	Chimp	0.001	0.905	45809	45716	963287
Loebanr_IA	French	Gumuz	Chimp	-0.0011	-0.92	47552	47656	976559
MA1	French	Gumuz	Chimp	-0.017	-5.473	34345	35531	718694
Megiddo_MLBA	French	Gumuz	Chimp	-0.0036	-2.3	40025	40310	837404
Mota	French	Gumuz	Chimp	-0.0428	-16.367	57294	62413	1024781
Muierii	French	Gumuz	Chimp	-0.0257	-8.574	49143	51739	1024486
Namazga_C	French	Gumuz	Chimp	-0.0005	-0.207	26514	26543	563170
Natufian_EpiP	French	Gumuz	Chimp	-0.0032	-0.759	9347	9406	192702
Nemrik9_LBA	French	Gumuz	Chimp	-0.0011	-0.395	33222	33293	695289
Nemrik9_PPN	French	Gumuz	Chimp	-0.0027	-0.688	12689	12758	263839
Nerkin_Getashen_LBA	French	Gumuz	Chimp	0.0004	0.272	44485	44453	936636
Noratus_LBA	French	Gumuz	Chimp	-0.0013	-0.989	46330	46447	976022
Parkhai_C	French	Gumuz	Chimp	0.0001	0.064	43000	42990	886553
Pki_In_C	French	Gumuz	Chimp	0.0002	0.159	44874	44854	938369
Romania_IronGates_Mesolithic	French	Gumuz	Chimp	-0.0097	-5.667	47525	48451	1022379
SappaliTepe_BA	French	Gumuz	Chimp	0.0033	2.445	48627	48310	1000329
Sarazm_C	French	Gumuz	Chimp	0.0028	1.249	37379	37166	772858
SehGabi_C	French	Gumuz	Chimp	0.0017	1.009	43887	43734	909941
Serbia_IronGates_Mesolithic	French	Gumuz	Chimp	-0.0086	-6.077	47052	47867	1012263
ShahrISokhta_BA	French	Gumuz	Chimp	-0.0011	-0.713	43430	43526	890898
Sidon_MBA	French	Gumuz	Chimp	-0.0032	-2.067	48745	49056	1013063
Sintashta	French	Gumuz	Chimp	0.0003	0.222	46055	46030	978677
Sunghir	French	Gumuz	Chimp	-0.0252	-12.287	49284	51829	1025039
Taforalt_Iberomaurusian	French	Gumuz	Chimp	0.0044	1.976	52235	51778	980421
TepeAbdulHosein_N	French	Gumuz	Chimp	-0.0034	-1.676	46019	46332	945962
TepeAnau_C	French	Gumuz	Chimp	-0.0009	-0.432	40034	40102	828088
TepeHissar_C	French	Gumuz	Chimp	-0.001	-0.634	41468	41547	858729
Tianyuan	French	Gumuz	Chimp	-0.0257	-8.141	39185	41250	787364
Udegram_IA	French	Gumuz	Chimp	0.0008	0.526	46279	46206	950623
Ust_Ishim	French	Gumuz	Chimp	-0.028	-9.012	51148	54091	1023032
Vestonice16	French	Gumuz	Chimp	-0.0224	-6.971	30945	32365	651004
Wezmeh_N	French	Gumuz	Chimp	-0.0013	-0.519	50428	50563	1024187
Yamnaya_Kalmykia	French	Gumuz	Chimp	-0.0003	-0.188	45793	45822	970847
Yamnaya_Samara	French	Gumuz	Chimp	-0.0025	-1.733	47016	47251	996179
Yana	French	Gumuz	Chimp	-0.0181	-7.894	50038	51881	1025030
ZlatyKun	French	Gumuz	Chimp	-0.0346	-9.441	28839	30908	580363

## Sheet: Supplementary Data 6
Supplementary Data 6: individuals used as source for the artificially mixed populations
Population	Individual	Publication
Han	HGDP00775.SDG	BergstromScience2020
Han	HGDP00776.SDG	BergstromScience2020
Han	HGDP00777.SDG	BergstromScience2020
Han	HGDP00780.SDG	BergstromScience2020
Gumuz	egpg5305767	PaganiAMHJ2015
Gumuz	egpg5305775	PaganiAMHJ2015
Gumuz	egpg5305776	PaganiAMHJ2015
Gumuz	egpg5305791	PaganiAMHJ2015
Sunghir	Sunghir1.SG	SikoraScience2017
Sunghir	Sunghir2.SG	SikoraScience2017
Sunghir	Sunghir3.SG	SikoraScience2017
Sunghir	Sunghir4.SG	SikoraScience2017

## Sheet: Supplementary Data 7
Supplementary Data 7: ancestry composition of the artificially mixed populations. The *_perc row for shows the percentage of the genome coming from each source population, while the *_chrs row indicates that those are the chromosomes from each source used in the mix
sources ->	Han	Sunghir	Gumuz
popmix_a_perc	43.36	40.77	15.87
popmix_a_chrs	1-6	7-15	16-22
popmix_b_perc	64.26	28.82	6.93
popmix_b_chrs	1-10	11-18	19-22
popmix_c_perc	69.27	30.73	0
popmix_c_chrs	1-11	12-22	0
popmix_d_perc	0	69.27	30.73
popmix_d_chrs	0	1-11	12-22
popmix_e_perc	69.27	0	30.73
popmix_e_chrs	1-11	0	12-22
popmix_f_perc	19.01	59.02	21.97
popmix_f_chrs	15-22	1-9	10-14

## Sheet: Supplementary Data 8
Supplementary Data 8: empirical (obs) and analytical (exp) derived allele sharing values of the artificially admixed and source populations.
Pop	K_obs	T_obs	K_exp	T_exp	K_ratio_obs/exp	T_ratio_obs/exp
Tianyuan	0.5133	1	-	-	-	-
Kostenki14	1	0.5169	-	-	-	-
Han	0.5161	0.5503	-	-	-	-
Sunghir	0.5591	0.5177	-	-	-	-
Gumuz	0.398	0.4028	-	-	-	-
popmix_a	0.5148	0.5139	0.5149	0.5136	0.9998	1.0006
popmix_b	0.5197	0.5309	0.5203	0.5307	0.9989	1.0003
popmix_c	0.5286	0.5422	0.5293	0.5403	0.9987	1.0034
popmix_d	0.5072	0.4787	0.5096	0.4824	0.9954	0.9924
popmix_e	0.4801	0.5049	0.4798	0.505	1.0006	0.9997
popmix_f	0.5149	0.4996	0.5155	0.4987	0.9988	1.0019

## Sheet: Supplementary Data 9
Supplementary Data 9: source proportions in the admixed populations generated in our coalescent simulations, each population was simulated using both WEA and WEA2 as source
Sources →	WEC	BEA	EEC
WEA_BEA_a	90	10	0
WEA_BEA_b	80	20	0
WEA_BEA_c	70	30	0
WEA_EEA_a	75	0	25
WEA_EEA_b	50	0	50
WEA_EEA_c	25	0	75
WEA_BEA_EEA_a	81	9	10
WEA_BEA_EEA_b	72	18	10
WEA_BEA_EEA_c	72	8	20
WEA_BEA_EEA_d	64	16	20

## Sheet: Supplementary Data 10
Supplementary Data 10: D-statistic results to assess the East Eurasian population (either Han or ASI) that contributed to each admixed population. When the statistic is significantly negative the row is highlighted in red, when it is significantly positive in yellow and when it does not significantly deviate from zero in grey
Pop1	Pop2	Pop3	Pop4	f4	Z	BABA	ABBA	SNPs
Irula_S	Han	Aari	Mbuti	-0.0047	-2.589	14566	14703	245442
Irula_S	Han	Abkhasian	Mbuti	-0.016	-6.927	16903	17454	245457
Irula_S	Han	Adygei	Mbuti	-0.02	-10.194	17281	17984	251609
Irula_S	Han	AinGhazal_EBA	Mbuti	-0.0143	-5.845	13468	13860	196926
Irula_S	Han	Aknashen_N	Mbuti	-0.0134	-3.015	3953	4060	57785
Irula_S	Han	Aleut	Mbuti	-0.0614	-23.825	16474	18631	245461
Irula_S	Han	Altaian	Mbuti	-0.0829	-32.309	16614	19619	251551
Irula_S	Han	Ami	Mbuti	-0.1086	-38.957	15974	19865	245446
Irula_S	Han	Anatolia_Epipaleolithic	Mbuti	-0.0242	-7.208	12780	13413	188159
Irula_S	Han	Anatolia_PPN	Mbuti	-0.013	-2.463	2455	2520	35899
Irula_S	Han	AR10K	Mbuti	-0.1045	-35.359	10303	12706	157068
Irula_S	Han	AR14K	Mbuti	-0.1025	-33.451	9755	11983	148517
Irula_S	Han	AR19K	Mbuti	-0.1013	-29.378	10891	13347	166543
Irula_S	Han	AR33K	Mbuti	-0.0235	-6.844	15072	15797	217280
Irula_S	Han	Areni_C	Mbuti	-0.0135	-5.798	15703	16132	227208
Irula_S	Han	Armenian	Mbuti	-0.0149	-6.453	16856	17366	245457
Irula_S	Han	Arslantepe_EBA	Mbuti	-0.012	-5.016	16099	16491	233925
Irula_S	Han	Arslantepe_LateC	Mbuti	-0.015	-7.192	16789	17302	244487
Irula_S	Han	Australian	Mbuti	-0.0044	-1.622	17172	17322	245381
Irula_S	Han	Bacho_Kiro_IUP	Mbuti	-0.0063	-2.517	16708	16919	241399
Irula_S	Han	Bacho_Kiro_UP	Mbuti	-0.011	-3.425	15458	15803	223654
Irula_S	Han	Balochi	Mbuti	-0.0007	-0.397	17611	17637	251609
Irula_S	Han	BantuKenya	Mbuti	-0.0013	-0.97	14289	14326	251607
Irula_S	Han	BantuSA	Mbuti	-0.0012	-0.931	13984	14017	251599
Irula_S	Han	Baqah_LBA	Mbuti	-0.0151	-7.365	16751	17264	244541
Irula_S	Han	Barcin_N	Mbuti	-0.0211	-10.374	17201	17941	251607
Irula_S	Han	Bashkir	Mbuti	-0.0443	-17.974	17060	18641	251566
Irula_S	Han	Basque	Mbuti	-0.0222	-11.229	17229	18010	251610
Irula_S	Han	BedouinA	Mbuti	-0.0146	-7.97	16914	17416	251609
Irula_S	Han	BedouinB	Mbuti	-0.0151	-7.873	17008	17530	251608
Irula_S	Han	Bengali	Mbuti	0.0115	6.154	18121	17709	251610
Irula_S	Han	Berkaber_EBA	Mbuti	-0.0091	-3.887	14764	15035	213205
Irula_S	Han	Biaka	Mbuti	0.0006	0.625	13496	13478	251609
Irula_S	Han	Birhor	Mbuti	0.0148	6.553	18300	17767	250997
Irula_S	Han	Black_Fortress_LBA	Mbuti	-0.0156	-6.866	15531	16024	225833
Irula_S	Han	Boncuklu_N	Mbuti	-0.0209	-8.733	16994	17719	248722
Irula_S	Han	Brahmin	Mbuti	0.0171	7.567	17622	17030	245458
Irula_S	Han	Brahui	Mbuti	-0.0005	-0.293	17595	17614	251610
Irula_S	Han	British	Mbuti	-0.0222	-11.026	17298	18084	251610
Irula_S	Han	Bulgarian	Mbuti	-0.02	-8.487	16828	17514	245416
Irula_S	Han	Burmese	Mbuti	-0.0898	-34.724	16183	19377	245454
Irula_S	Han	Burusho	Mbuti	-0.0107	-5.658	17601	17982	251608
Irula_S	Han	Buryat	Mbuti	-0.0941	-40.292	16492	19920	251609
Irula_S	Han	Bustan_BA	Mbuti	-0.004	-1.702	14932	15053	214148
Irula_S	Han	Cambodian	Mbuti	-0.0867	-38.772	16651	19814	251604
Irula_S	Han	CamlibelTarlasi_LateC	Mbuti	-0.0143	-6.182	15551	16003	226514
Irula_S	Han	CentralEuropean	Mbuti	-0.0224	-11.223	17300	18093	251609
Irula_S	Han	CHG	Mbuti	-0.0102	-3.777	17339	17697	251514
Irula_S	Han	Chipewyan	Mbuti	-0.0783	-27.71	16355	19132	245458
Irula_S	Han	Continenza_Mesolithic	Mbuti	-0.0242	-8.698	17227	18082	250713
Irula_S	Han	Cree	Mbuti	-0.0624	-24.826	16506	18704	245464
Irula_S	Han	Cretan	Mbuti	-0.0164	-6.647	16825	17385	245387
Irula_S	Han	Dai	Mbuti	-0.1088	-48.293	16333	20321	251605
Irula_S	Han	DashtiKozy_BA	Mbuti	-0.0184	-7.599	14870	15428	215447
Irula_S	Han	Daur	Mbuti	-0.1078	-49.091	16321	20263	251606
Irula_S	Han	Dinka	Mbuti	-0.0028	-1.846	14448	14529	251609
Irula_S	Han	DinkhaTepe_BIA_A	Mbuti	-0.0152	-7.26	16518	17028	240464
Irula_S	Han	DinkhaTepe_BIA_B	Mbuti	-0.0124	-5.703	16545	16961	239418
Irula_S	Han	Druze	Mbuti	-0.0158	-8.206	17179	17731	251610
Irula_S	Han	Dungan	Mbuti	-0.1018	-37.561	16377	20089	251554
Irula_S	Han	Dusun	Mbuti	-0.1005	-37.926	16031	19613	245440
Irula_S	Han	Dzharkutan_BA	Mbuti	-0.0083	-3.878	16588	16864	238414
Irula_S	Han	Ebla_EMBA	Mbuti	-0.0154	-6.919	15416	15898	225164
Irula_S	Han	Eskimo	Mbuti	-0.084	-33.7	16288	19276	245471
Irula_S	Han	Estonian	Mbuti	-0.0232	-9.664	16833	17631	245453
Irula_S	Han	Even	Mbuti	-0.0938	-36.415	16132	19473	245459
Irula_S	Han	Finnish	Mbuti	-0.0287	-14.209	17251	18272	251608
Irula_S	Han	French	Mbuti	-0.0267	-13.458	17150	18090	251610
Irula_S	Han	GanjDareh_N	Mbuti	-0.0032	-1.327	16042	16145	231501
Irula_S	Han	Geoksyur_C	Mbuti	-0.0032	-1.372	15283	15382	219421
Irula_S	Han	Georgian	Mbuti	-0.0155	-6.577	16826	17357	245463
Irula_S	Han	Gonur_BA	Mbuti	-0.006	-2.338	10709	10839	154265
Irula_S	Han	GoyetQ116-1	Mbuti	-0.0121	-3.552	12047	12342	173028
Irula_S	Han	Greek	Mbuti	-0.0154	-6.555	16898	17426	245450
Irula_S	Han	Gujarati	Mbuti	0.0188	10.264	18176	17504	251610
Irula_S	Han	Gumuz	Mbuti	-0.001	-0.788	14201	14230	244701
Irula_S	Han	Han_South	Mbuti	-0.1178	-54.236	16234	20568	251609
Irula_S	Han	Hazara	Mbuti	-0.0569	-29.045	16956	19004	251609
Irula_S	Han	Hazor_MLBA	Mbuti	-0.0161	-6.308	13292	13727	194226
Irula_S	Han	Hezhen	Mbuti	-0.1086	-47.406	16317	20294	251605
Irula_S	Han	Hungarian	Mbuti	-0.0208	-8.985	16818	17533	245442
Irula_S	Han	Icelandic	Mbuti	-0.0215	-9.213	16836	17576	245452
Irula_S	Han	Igorot	Mbuti	-0.1092	-40.2	15913	19813	245450
Irula_S	Han	Iranian	Mbuti	-0.0134	-5.532	16855	17314	245463
Irula_S	Han	Iraqi_Jew	Mbuti	-0.0155	-6.526	16765	17293	245461
Irula_S	Han	Irula	Mbuti	0.1086	51.37	20129	16186	250984
Irula_S	Han	Israel_PPNB	Mbuti	-0.0158	-5.038	11324	11689	166553
Irula_S	Han	Italian_North	Mbuti	-0.0211	-10.533	17223	17966	251608
Irula_S	Han	Japanese	Mbuti	-0.1103	-48.98	16318	20363	251608
Irula_S	Han	Jarawa	Mbuti	-0.0037	-1.516	17848	17982	250969
Irula_S	Han	Jordan_LatePPN	Mbuti	-0.0125	-3.301	6827	6999	100415
Irula_S	Han	Jordan_PPN	Mbuti	-0.0219	-7.412	8635	9021	128148
Irula_S	Han	Jordanian	Mbuti	-0.0154	-6.92	16619	17140	245469
Irula_S	Han	Ju_hoan_North	Mbuti	0.0002	0.167	13187	13181	251595
Irula_S	Han	Kalash	Mbuti	-0.0038	-1.864	17659	17794	251609
Irula_S	Han	Kalmyk	Mbuti	-0.0904	-35.097	16505	19784	251563
Irula_S	Han	Kapu	Mbuti	0.0248	10.735	17876	17012	245458
Irula_S	Han	Karakalpak	Mbuti	-0.0664	-27.604	16769	19153	251587
Irula_S	Han	Karashamb_LBA	Mbuti	-0.016	-8.019	17200	17757	249677
Irula_S	Han	Karitiana	Mbuti	-0.0732	-27.851	16894	19561	251599
Irula_S	Han	Kashkarchi_BA	Mbuti	-0.0184	-6.193	11922	12368	172514
Irula_S	Han	Katelai_IA	Mbuti	0.0054	2.621	16519	16342	232735
Irula_S	Han	Kazakh	Mbuti	-0.0718	-30.047	16697	19279	251593
Irula_S	Han	Kinh	Mbuti	-0.1077	-48.182	16383	20337	251608
Irula_S	Han	Kokcha_BA	Mbuti	-0.0171	-6.462	14027	14515	202822
Irula_S	Han	Kolyma	Mbuti	-0.0808	-24.358	16735	19677	251583
Irula_S	Han	Korean	Mbuti	-0.1152	-43.684	15843	19969	245455
Irula_S	Han	Koryak	Mbuti	-0.0884	-30.831	16623	19848	251604
Irula_S	Han	Kostenki14	Mbuti	-0.0116	-3.472	16234	16616	234978
Irula_S	Han	Krems	Mbuti	-0.0159	-4.518	11100	11459	160525
Irula_S	Han	Kusunda	Mbuti	-0.0446	-16.615	16878	18455	245441
Irula_S	Han	Kyrgyz	Mbuti	-0.0782	-35.161	16664	19493	251602
Irula_S	Han	Lahu	Mbuti	-0.106	-47.33	16361	20239	251609
Irula_S	Han	Lchashen_LBA	Mbuti	-0.0149	-7.353	16414	16912	238023
Irula_S	Han	Lezgin	Mbuti	-0.0173	-7.383	16873	17468	245453
Irula_S	Han	Loebanr_IA	Mbuti	0.0035	1.866	17068	16948	240934
Irula_S	Han	MA1	Mbuti	-0.0092	-2.707	12361	12590	176079
Irula_S	Han	Madiga	Mbuti	0.0329	14.101	18020	16873	245459
Irula_S	Han	Makrani	Mbuti	-0.0017	-0.918	17466	17527	251608
Irula_S	Han	Mala	Mbuti	0.0367	16.494	18114	16833	245468
Irula_S	Han	Mansi	Mbuti	-0.0614	-25.244	16447	18600	245462
Irula_S	Han	Mayan	Mbuti	-0.071	-30.768	16828	19400	251606
Irula_S	Han	Megiddo_MLBA	Mbuti	-0.0153	-6.974	14333	14778	209301
Irula_S	Han	Mende	Mbuti	0.0011	0.663	13871	13840	245450
Irula_S	Han	Miao	Mbuti	-0.1145	-50.11	16258	20462	251604
Irula_S	Han	Mixe	Mbuti	-0.0759	-29.465	16390	19084	245467
Irula_S	Han	Mixtec	Mbuti	-0.0647	-24.958	16421	18693	245442
Irula_S	Han	Mongola	Mbuti	-0.1105	-48.055	16274	20318	251604
Irula_S	Han	Mota	Mbuti	-0.0018	-0.736	14560	14613	251521
Irula_S	Han	Mozabite	Mbuti	-0.0147	-8.157	16562	17056	251608
Irula_S	Han	Muierii	Mbuti	-0.015	-4.473	17376	17905	251443
Irula_S	Han	Namazga_C	Mbuti	-0.0095	-3.003	9198	9375	136108
Irula_S	Han	Nasioi	Mbuti	-0.0268	-10.597	17314	18268	251601
Irula_S	Han	Natufian_EpiP	Mbuti	-0.0179	-3.973	3351	3473	50352
Irula_S	Han	Naxi	Mbuti	-0.1073	-48.117	16342	20271	251607
Irula_S	Han	Nemrik9_LBA	Mbuti	-0.0159	-5.003	11954	12341	174700
Irula_S	Han	Nemrik9_PPN	Mbuti	-0.008	-1.895	4512	4585	66112
Irula_S	Han	Nerkin_Getashen_LBA	Mbuti	-0.0121	-5.598	15961	16351	231248
Irula_S	Han	Noratus_LBA	Mbuti	-0.0162	-7.597	16605	17151	240988
Irula_S	Han	NorthOssetian	Mbuti	-0.0229	-9.654	16795	17582	245459
Irula_S	Han	Onge	Mbuti	-0.0036	-1.473	17855	17985	250983
Irula_S	Han	Orcadian	Mbuti	-0.0226	-11.1	17256	18053	251610
Irula_S	Han	Oroqen	Mbuti	-0.1048	-46.594	16396	20236	251605
Irula_S	Han	Palestinian	Mbuti	-0.0151	-8.208	17027	17549	251610
Irula_S	Han	Papuan	Mbuti	-0.006	-2.314	17567	17779	251603
Irula_S	Han	Parkhai_C	Mbuti	0.001	0.426	15417	15387	220601
Irula_S	Han	Pathan	Mbuti	0.0002	0.102	17728	17722	251608
Irula_S	Han	Piapoco	Mbuti	-0.074	-29.181	16849	19541	251599
Irula_S	Han	Pima	Mbuti	-0.0738	-29.835	16831	19513	251603
Irula_S	Han	Pki_In_C	Mbuti	-0.017	-7.424	15869	16417	232501
Irula_S	Han	Punjabi	Mbuti	0.011	5.849	17989	17597	251609
Irula_S	Han	Quechua	Mbuti	-0.0733	-27.053	16447	19047	245461
Irula_S	Han	Rajput	Mbuti	-0.0137	-7.002	17709	18203	251015
Irula_S	Han	Relli	Mbuti	0.0247	10.244	17854	16994	245464
Irula_S	Han	Riang	Mbuti	-0.0786	-35.833	16829	19701	251017
Irula_S	Han	Romania_IronGates_Mesolithic	Mbuti	-0.0241	-9.841	17257	18108	250978
Irula_S	Han	Russian	Mbuti	-0.0279	-13.983	17224	18214	251609
Irula_S	Han	Saami	Mbuti	-0.0415	-16.511	16686	18133	245458
Irula_S	Han	SappaliTepe_BA	Mbuti	-0.0039	-1.924	17161	17295	246366
Irula_S	Han	Sarazm_C	Mbuti	-0.0013	-0.484	13556	13593	193312
Irula_S	Han	Sardinian	Mbuti	-0.0214	-10.75	17172	17923	251608
Irula_S	Han	SehGabi_C	Mbuti	-0.0082	-3.486	15585	15843	225241
Irula_S	Han	Serbia_IronGates_Mesolithic	Mbuti	-0.0265	-11.225	17095	18026	248940
Irula_S	Han	ShahrISokhta_BA	Mbuti	0.0094	4.573	15699	15406	221227
Irula_S	Han	She	Mbuti	-0.1168	-50.823	16218	20505	251605
Irula_S	Han	Sherpa	Mbuti	-0.0961	-36.713	16094	19515	245461
Irula_S	Han	Sidon_MBA	Mbuti	-0.0155	-6.714	17023	17558	248410
Irula_S	Han	Sindhi	Mbuti	0.0073	3.781	17865	17606	251609
Irula_S	Han	Sintashta	Mbuti	-0.0191	-9.033	16654	17304	241267
Irula_S	Han	Spanish	Mbuti	-0.0203	-10.361	17237	17949	251609
Irula_S	Han	Sunghir	Mbuti	-0.0135	-5.37	17346	17821	251605
Irula_S	Han	Surui	Mbuti	-0.0736	-27.767	16916	19606	251600
Irula_S	Han	Taforalt_Iberomaurusian	Mbuti	-0.0087	-3.73	15809	16087	240979
Irula_S	Han	Tajik	Mbuti	-0.0206	-9.602	17348	18078	251607
Irula_S	Han	Tamil	Mbuti	0.0263	14.08	18322	17384	251609
Irula_S	Han	Tatar_Irtysh_Barabinsk	Mbuti	-0.0644	-24.819	16834	19153	251556
Irula_S	Han	Tatar_Tomsk	Mbuti	-0.0571	-22.794	16904	18950	251570
Irula_S	Han	Tatar_Volga	Mbuti	-0.0376	-15.247	17082	18418	251561
Irula_S	Han	Teleut	Mbuti	-0.0706	-28.159	16811	19365	251556
Irula_S	Han	Telugu	Mbuti	0.0259	13.975	18307	17384	251610
Irula_S	Han	TepeAbdulHosein_N	Mbuti	-0.0034	-1.292	15920	16027	231406
Irula_S	Han	TepeAnau_C	Mbuti	-0.0028	-1.153	14450	14532	207586
Irula_S	Han	TepeHissar_C	Mbuti	-0.0048	-2.068	14880	15022	214333
Irula_S	Han	Thai	Mbuti	-0.0936	-37.087	16118	19446	245451
Irula_S	Han	Tianyuan	Mbuti	-0.027	-7.638	13356	14099	191696
Irula_S	Han	Tibetan	Mbuti	-0.0926	-34.98	16126	19416	245452
Irula_S	Han	Tu	Mbuti	-0.1047	-48.105	16359	20186	251605
Irula_S	Han	Tubalar	Mbuti	-0.0685	-27.95	16395	18807	245459
Irula_S	Han	Tujia	Mbuti	-0.117	-51.31	16194	20488	251604
Irula_S	Han	Turkish	Mbuti	-0.0197	-8.88	16819	17494	245456
Irula_S	Han	Turkmen	Mbuti	-0.0487	-19.085	16957	18694	251567
Irula_S	Han	Tuscan	Mbuti	-0.0206	-10.404	17252	17979	251609
Irula_S	Han	Udegram_IA	Mbuti	0.0002	0.087	16626	16619	235028
Irula_S	Han	Ulchi	Mbuti	-0.1005	-38.336	16025	19606	245446
Irula_S	Han	Ust_Ishim	Mbuti	-0.0058	-1.874	17390	17594	251126
Irula_S	Han	UttarPradeshBrahmins	Mbuti	-0.0022	-1.145	17855	17935	251003
Irula_S	Han	Uyghur	Mbuti	-0.0591	-28.692	16929	19056	251608
Irula_S	Han	Uzbek	Mbuti	-0.0518	-20.98	17016	18874	251582
Irula_S	Han	Vellalar	Mbuti	0.0258	12.505	18315	17393	250992
Irula_S	Han	Vestonice16	Mbuti	-0.0146	-4.278	10897	11220	157613
Irula_S	Han	Wezmeh_N	Mbuti	0.0038	1.271	17530	17396	251322
Irula_S	Han	Xibo	Mbuti	-0.1093	-48.122	16305	20306	251606
Irula_S	Han	Yadava	Mbuti	0.0267	11.462	17879	16947	245455
Irula_S	Han	Yakut	Mbuti	-0.0919	-42.254	16545	19893	251609
Irula_S	Han	Yamnaya_Kalmykia	Mbuti	-0.0184	-7.765	16387	17000	238228
Irula_S	Han	Yamnaya_Samara	Mbuti	-0.0185	-8.196	16958	17599	244776
Irula_S	Han	Yana	Mbuti	-0.0155	-5.522	17429	17978	251609
Irula_S	Han	Yemenite_Jew	Mbuti	-0.0133	-5.694	16665	17114	245448
Irula_S	Han	Yi	Mbuti	-0.1086	-48.234	16331	20309	251607
Irula_S	Han	Yoruba	Mbuti	-0.0008	-0.689	14279	14301	251609
Irula_S	Han	Zapotec	Mbuti	-0.0729	-27.8	16428	19012	245446
Irula_S	Han	ZlatyKun	Mbuti	-0.0019	-0.53	9912	9950	143849

[truncated: 5 more sheets: Supplementary Data 11, Supplementary Data 12, Supplementary Data 13, Supplementary Data 14, Supplementary Data 15]
