# Supplementary material for: The Persian plateau served as hub for Homo sapiens after the main out of Africa dispersal
Source: Nat Commun. 2024 Mar 25;15:1882. doi: 10.1038/s41467-024-46161-7 (PMC10963722; doi:10.1038/s41467-024-46161-7)
Supplement: Supplementary file 5 — Supplementary Code 1–2 [file 41467_2024_46161_MOESM5_ESM.zip]

Archive with 3 entries (2 files):
- Supplementary Code/
- Supplementary Code/Supplementary Code 1.py
- Supplementary Code/Supplementary Code 2.py
